# Supplementary material for: Data-driven identification of structural alerts for mitigating the risk of drug-induced human liver injuries
Source: J Cheminform. 2015 Feb 11;7:4. doi: 10.1186/s13321-015-0053-y (PMC4339691; doi:10.1186/s13321-015-0053-y)
Supplement: Additional file 1: — Expanded LiverTox dataset comprising 178 hepatotoxic, 185 nonhepatotoxic, and 242 possible hepatotoxic compounds. [file 13321_2015_53_MOESM1_ESM.xlsx]

## Sheet: Sheet1
Drug Name	SMILES	LiverTox Summary Statement	Hepatotoxicity Class	CAS	Alert 1	Alert 2	Alert 3	Alert 4	Alert 5	Alert 6	Alert 7	Alert 8	Alert 9	Alert 10	Alert 11	Alert 12
Acamprosate	OS(=O)(=O)CCCNC(=O)C	Acamprosate has been not been linked to serum enzyme elevations during therapy and has not been linked to cases of clinically apparent liver injury	-1	CAS 77337-76-9	0	0	0	0	0	0	0	0	0	0	0	0
Moexipril	C(c1ccccc1)C[C@H](N[C@H](C(N1Cc2c(C[C@H]1C(O)=O)cc(OC)c(c2)OC)=O)C)C(OCC)=O	Moexipril is associated with a low rate of transient serum aminotransferase elevations, but has yet to be linked to instances of acute liver injury.	-1	CAS 103775-10-6	0	0	0	0	0	0	0	0	0	0	0	0
Quinapril	N1([C@@H](Cc2ccccc2C1)C(O)=O)C([C@@H](N[C@@H](CCc1ccccc1)C(OCC)=O)C)=O.Cl	Quinapril is associated with a low rate of transient serum aminotransferase elevations, but has yet to be linked to instances of acute liver injury.	-1	CAS 85441-61-8	0	0	0	0	0	0	0	0	0	0	0	0
Trandolapril	C1CC[C@@H]2C[C@H](N([C@@H]2C1)C([C@H](C)N[C@@H](CCc1ccccc1)C(OCC)=O)=O)C(=O)O	Trandolapril is associated with a low rate of transient serum aminotransferase elevations, but has yet to be linked to instances of acute liver injury.	-1	CAS 87679-37-6	0	0	0	0	0	0	0	0	0	0	0	0
Aclidinium	C1C[N+]2(CCC1[C@H](C2)OC(=O)C(C3=CC=CS3)(C4=CC=CS4)O)CCCOC5=CC=CC=C5.[Br-]	Aclidinium has not been implicated in causing liver enzyme elevations or clinically apparent acute liver injury.	-1	CAS 320345-99-1	0	0	0	0	0	0	0	0	0	0	0	0
Acrivastine	O=C(O)\C=C\c3nc(\C(=C\CN1CCCC1)c2ccc(cc2)C)ccc3	Acrivastine has not been linked to instances of clinically apparent acute liver injury.	-1	CAS 87848-99-5	0	0	0	0	0	0	0	0	0	0	0	0
Acyclovir	c1nc2c(=O)[nH]c(nc2n1COCCO)N	Acyclovir has not been associated with clinically apparent liver injury.	-1	CAS 59277-89-3	0	0	0	0	0	0	0	0	0	0	0	0
Adefovir	c12c(ncn1CCOCP(O)(O)=O)c(ncn2)N	Adefovir does not appear to be a significant cause of drug-induced liver injury, but initiation of therapy and sudden withdrawal of therapy can induce a transient exacerbation of the underlying hepatitis B.	-1	CAS 106941-25-7	0	0	0	0	0	0	0	0	0	0	0	0
Albuterol	CC(C)(C)NCC(c1ccc(c(c1)CO)O)O	Their use in asthma has not been associated with liver injury.	-1	CAS 18559-94-9	0	0	0	0	0	0	0	0	0	0	0	0
Salmeterol	c1(cc(c(O)cc1)CO)[C@@H](CNCCCCCCOCCCCc1ccccc1)O	Their use in asthma has not been associated with liver injury.	-1	CAS 89365-50-4	0	0	0	0	0	0	0	0	0	0	0	0
Xinafoate	c12c(c(c(C(O)=O)cc1)O)cccc2	Their use in asthma has not been associated with liver injury.	-1	CAS 86-48-6	0	0	0	0	0	0	0	0	0	0	0	0
Terbutaline	c1([C@@H](C[NH2+]C(C)(C)C)O)cc(cc(c1)O)O	Their use in asthma has not been associated with liver injury.	-1	CAS 23031-25-6	0	0	0	0	0	0	0	0	0	0	0	0
Aliskiren	C([C@@H](C[C@H](N)[C@H](C[C@@H](C(NCC(C(N)=O)(C)C)=O)C(C)C)O)C(C)C)c1ccc(OC)c(OCCCOC)c1	Aliskiren has yet to be linked definitively to either serum aminotransferase elevations or clinically apparent liver injury.	-1	CAS 173334-57-1	0	0	0	0	0	0	0	0	0	0	0	0
Mechlorethamine	N(CCCl)(CCCl)C	The combination of mechlorethamine with other antineoplastic agents has been associated with low rates of serum enzyme elevations during therapy, but mechlorethamine has not been implicated specifically in cases of acute, clinically apparent injury.	-1	CAS 51-75-2	0	0	0	0	0	0	0	0	1	0	0	0
Doxazosin	COC1=C(OC)C=C2C(N)=NC(=NC2=C1)N1CCN(CC1)C(=O)C1COC2=CC=CC=C2O1	Doxazosin is associated with a low rate of transient serum aminotransferase elevations, but has not been linked to instances of clinically apparent acute liver injury.	-1	CAS 74191-85-8	0	0	0	0	0	0	0	0	0	0	0	0
Prazosin	COc1cc2c(cc1OC)nc(nc2N)N3CCN(CC3)C(=O)c4ccco4	Prazosin is associated with a low rate of transient serum aminotransferase elevations and has not been clearly linked to clinically apparent acute liver injury.	-1	CAS 19216-56-9	0	0	0	0	0	0	0	0	0	0	0	0
Bumetanide	CCCCNC1=C(OC2=CC=CC=C2)C(=CC(=C1)C(O)=O)S(N)(=O)=O	Clinically apparent acute liver injury due to the loop diuretics is exceeding rare, if it occurs at all.	-1	CAS 28395-03-1	0	0	0	0	0	0	0	0	0	0	0	0
Ethacrynic Acid	CCC(=C)C(=O)C1=C(Cl)C(Cl)=C(OCC(O)=O)C=C1	Clinically apparent acute liver injury due to the loop diuretics is exceeding rare, if it occurs at all.	-1	CAS 58-54-8	0	0	0	0	0	0	0	0	0	0	0	0
Furosemide	c1(c(cc(c(c1)S(=O)(=O)N)Cl)NCc1ccco1)C(=O)O	Clinically apparent acute liver injury due to the loop diuretics is exceeding rare, if it occurs at all.	-1	CAS 54-31-9	0	0	0	0	0	0	0	0	0	0	0	0
Torsemide	Cc1cccc(c1)Nc2ccncc2S(=O)(=O)NC(=O)NC(C)C	Clinically apparent acute liver injury due to the loop diuretics is exceeding rare, if it occurs at all.	-1	CAS 56211-40-6	0	0	0	1	0	0	0	0	0	0	0	0
Betaxolol	c1(ccc(cc1)CCOCC1CC1)OCC(CNC(C)C)O	Betaxolol has not been linked to instances of clinically apparent drug-induced liver injury.	-1	CAS 63659-18-7	0	0	0	0	0	0	0	0	0	0	0	0
Bisoprolol	CC(C)NCC(COc1ccc(cc1)COCCOC(C)C)O	Bisoprolol has not been linked to instances of clinically apparent drug-induced liver injury.	-1	CAS 66722-44-9	0	0	0	0	0	0	0	0	0	0	0	0
Esmolol	c1(ccc(CCC(OC)=O)cc1)OC[C@@H](CNC(C)C)O	Esmolol has not been linked to instances of clinically apparent drug-induced liver injury.	-1	CAS 103598-03-4	0	0	0	0	0	0	0	0	0	0	0	0
Nadolol	c12c(C[C@@H](O)[C@H](C2)O)cccc1OC[C@@H](CNC(C)(C)C)O	Nadolol has yet to be convincingly associated with clinically apparent liver injury.	-1	CAS 42200-33-9	0	0	0	0	0	0	0	0	0	0	0	0
Nebivolol	OC(CNCC(O)C1CCC2=C(O1)C=CC(F)=C2)C1CCC2=C(O1)C=CC(F)=C2	Nebivolol has yet to be linked to instances of clinically apparent liver injury.	-1	CAS 99200-09-6	0	0	0	0	0	0	0	0	0	0	0	0
Penbutolol	C([C@H](CNC(C)(C)C)O)Oc1ccccc1C1CCCC1	Penbutolol has yet to be convincingly associated with clinically apparent liver injury.	-1	CAS 36507-48-9	0	0	0	0	0	0	0	0	0	0	0	0
Pindolol	CC(C)NCC(O)COC1=CC=CC2=C1C=CN2	Pindolol has yet to be convincingly associated with clinically apparent liver injury.	-1	CAS 13523-86-9	0	0	0	0	0	0	0	0	0	0	0	0
Propranolol	c12c(OC[C@@H](CNC(C)C)O)cccc1cccc2	Propranolol has yet to be convincingly associated with clinically apparent liver injury and is often used in patients with liver disease and cirrhosis.	-1	CAS 525-66-6	0	0	0	0	0	0	0	0	0	0	0	0
Timolol	c1(c(OC[C@H](CNC(C)(C)C)O)nsn1)N1CCOCC1.c1(c(OC[C@H](CNC(C)(C)C)O)nsn1)N1CCOCC1.O	Timolol has yet to be convincingly associated with clinically apparent liver injury and is often used in patients with liver disease and cirrhosis.	-1	CAS 26839-75-8	0	0	0	0	0	0	0	0	0	0	0	0
Clonidine	c1(NC2=NCCN2)c(cccc1Cl)Cl	Despite wide scale use for many years, clonidine has not been linked definitively to either serum aminotransferase elevations or clinically apparent liver injury.	-1	CAS 4205-90-7	0	0	0	0	0	0	0	0	0	0	0	0
Reserpine	c12[C@@H]3[N@@](C[C@H]4C[C@@H](OC(c5cc(c(OC)c(c5)OC)OC)=O)[C@@H]([C@H]([C@@H]4C3)C(OC)=O)OC)CCc1c1ccc(cc1[nH]2)OC	Despite wide scale use for many years, reserpine has not been shown to cause clinically apparent liver injury.	-1	CAS 50-55-5	0	0	0	0	0	0	0	0	0	0	0	0
Azilsartan	CCOC1=NC2=C(N1CC1=CC=C(C=C1)C1=CC=CC=C1C1=NOC(=O)N1)C(=CC=C2)C(=O)OCC1=C(C)OC(=O)O1	It is associated with a low rate of transient serum aminotransferase elevations, but has yet to be linked to instances of acute liver injury.	-1	CAS 147403-03-0	0	0	0	0	0	0	0	0	0	0	0	0
Eprosartan	s1cccc1CC(=C\c1n(c(nc1)CCCC)Cc1ccc(C(O)=O)cc1)\C(O)=O	Eprosartan is associated with a low rate of transient serum aminotransferase elevations but has yet to be linked to instances of acute liver injury.	-1	CAS 133040-01-4	0	0	0	0	0	0	0	0	0	0	0	0
Olmesartan	CCCc1nc(c(n1Cc2ccc(cc2)c3ccccc3c4[nH]nnn4)C(=O)O)C(C)(C)O	Olmesartan is associated with a low rate of transient serum aminotransferase elevations, but has yet to be linked to instances of acute liver injury.	-1	CAS 144689-63-4	0	0	0	0	0	0	0	0	0	0	0	0
Telmisartan	n1(c(nc2c1cccc2)c1cc(c2c(n(c(CCC)n2)Cc2ccc(cc2)c2c(cccc2)C(O)=O)c1)C)C	Telmisartan is associated with a low rate of transient serum aminotransferase elevations, but has yet to be linked to instances of acute liver injury.	-1	CAS 144701-48-4	0	0	0	0	0	0	0	0	0	0	0	0
Isradipine	CC1=C(C(C(=C(N1)C)C(=O)OC(C)C)c2cccc3c2non3)C(=O)OC	Isradipine is associated with a low rate of serum enzyme elevations during therapy but has not been specifically linked to clinically apparent liver injury.	-1	CAS 75695-93-1	0	0	0	0	0	0	0	0	0	0	0	0
Nicardipine	CC1=C(C(C(=C(N1)C)C(=O)OCCN(C)Cc2ccccc2)c3cccc(c3)[N+](=O)[O-])C(=O)OC	Nicardipene therapy has been associated with a low rate of transient serum enzyme elevations but has not been specifically linked to clinically apparent liver injury with jaundice.	-1	CAS 55985-32-5	0	0	0	0	0	0	0	0	0	0	0	0
Nisoldipine	CC1=C(C(C(=C(N1)C)C(=O)OCC(C)C)c2ccccc2[N+](=O)[O-])C(=O)OC	Nisoldipine therapy is associated with a low rate of serum enzyme elevations but has not been specifically linked to instances of clinical apparent acute liver injury.	-1	CAS 63675-72-9	0	0	0	0	0	0	0	0	0	0	0	0
Felodipine	CCOC(=O)C1=C(NC(=C(C1c2cccc(c2Cl)Cl)C(=O)OC)C)C	Felodipine therapy has been associated with a low rate of serum enzyme elevations but has not been convincingly linked to instances of clinically apparent, acute liver injury.	-1	CAS 72509-76-3	0	0	0	0	0	0	0	0	0	0	0	0
Minoxidil	c1(N2CCCCC2)cc(n(=O)c(n1)N)N	Despite its use for many years, minoxidil has not been convincingly linked to cases of clinically apparent liver injury.	-1	CAS 38304-91-5	0	0	0	0	0	0	0	0	0	0	0	0
Sodium nitroprusside	[CH-](#N)[Fe-2]([CH-]#N)([CH-]#N)([CH-]#N)([CH-]#N)N#[O+].O.O.[Na+].[Na+]	Despite its use for many years, nitroprusside has not been convincingly linked to cases of clinically apparent liver injury.	-1	CAS 15078-28-1	0	0	0	0	0	0	0	0	0	0	0	0
Dutasteride	C1=C[C@]2([C@H](NC1=O)CC[C@@H]1C2CC[C@]2([C@H]1CC[C@@H]2C(=O)Nc1cc(ccc1C(F)(F)F)C(F)(F)F)C)C	Dutasteride is associated with a low rate of transient serum aminotransferase elevations but has yet to be linked to instances of clinically apparent acute liver injury.	-1	CAS 164656-23-9	1	0	0	0	0	0	0	0	1	0	0	0
Finasteride	[C@H]12[C@H]3[C@@H]([C@@]4([C@@H](CC3)NC(=O)C=C4)C)CC[C@@]1([C@H](CC2)C(=O)NC(C)(C)C)C	Finasteride is associated with a low rate of transient serum aminotransferase elevations but has yet to be linked to instances of clinically apparent, acute liver injury.	-1	CAS 98319-26-7	1	0	0	0	0	0	0	0	0	0	0	0
Miglitol	OCCN1C[C@H](O)[C@@H](O)[C@H](O)[C@H]1CO	Miglitol has not been linked to instances of clinically apparent acute liver injury.	-1	CAS 72432-03-2	0	0	0	0	0	0	0	0	0	0	0	0
Galantamine	CN1CC[C@@]23C=C[C@@H](C[C@@H]2Oc4c3c(ccc4OC)C1)O	Galantamine is associated with a minimal rate of serum enzyme elevations during therapy and has not been implicated as a cause of clinically apparent liver injury.	-1	CAS 357-70-0	0	0	0	0	0	0	0	0	0	0	0	0
Amantadine	C1C2CC3CC1CC(C3)(C2)N	Amantadine has not been associated with clinically apparent liver injury.	-1	CAS 768-94-5	0	0	0	0	0	0	0	0	0	0	0	0
Ambrisentan	O=C(O)[C@@H](Oc1nc(cc(n1)C)C)C(OC)(c2ccccc2)c3ccccc3	Ambrisentan has been associated with a low rate of serum enzyme elevations during therapy, but has yet to be implicated in cases of clinically apparent acute liver injury.	-1	CAS 177036-94-1	0	0	0	0	0	0	0	0	0	0	0	0
Amikacin	O=C(N[C@H]3[C@H](O[C@H]1O[C@@H]([C@@H](O)[C@H](N)[C@H]1O)CO)[C@@H](O)[C@H](O[C@H]2O[C@H](CN)[C@@H](O)[C@H](O)[C@H]2O)[C@@H](N)C3)[C@@H](O)CCN	Despite widespread use, amikacin has not been associated with instances of acute liver injury.	-1	CAS 37517-28-5	0	0	0	0	0	0	0	0	0	0	0	0
Gentamicin	CNC(C)C1CCC(N)C(OC2C(N)CC(N)C(OC3OCC(C)(O)C(NC)C3O)C2O)O1	Despite its wide use, gentamicin has not been definitively linked to instances of clinically apparent liver injury.	-1	CAS 1403-66-3	0	0	0	0	0	0	0	0	0	0	0	0
Neomycin	NC[C@@H]1O[C@H](O[C@@H]2[C@@H](CO)O[C@@H](O[C@@H]3[C@@H](O)[C@H](N)C[C@H](N)[C@H]3O[C@H]3O[C@H](CN)[C@@H](O)[C@H](O)[C@H]3N)[C@@H]2O)[C@H](N)[C@@H](O)[C@@H]1O	Neomycin has minimal oral absorption and its use has not been linked to instances of acute liver injury.	-1	CAS 1404-04-2	0	0	0	0	0	0	0	0	0	0	0	0
Streptomycin	O([C@@H]1[C@@H]([C@H]([C@H](O)[C@H](O1)CO)O)NC)[C@@H]1[C@H](O[C@@H]([C@]1(C=O)O)C)O[C@@H]1[C@H]([C@@H]([C@@H](NC(N)=N)[C@@H]([C@H]1O)O)O)NC(N)=N	Streptomycin is usually used in combination with agents that are known to be hepatotoxic and the role of streptomycin in liver injury has been difficult to assess, but most information suggests that streptomycin is not hepatotoxic.	-1	CAS 57-92-1	0	0	0	0	0	0	0	0	0	0	0	0
Tobramycin	NC[C@H]1O[C@H](O[C@@H]2[C@@H](N)C[C@@H](N)[C@H](O[C@H]3O[C@H](CO)[C@@H](O)[C@H](N)[C@H]3O)[C@H]2O)[C@H](N)C[C@@H]1O	Despite its wide use, tobramycin has rarely been linked to instances of clinically apparent liver injury.	-1	CAS 32986-56-4	0	0	0	0	0	0	0	0	0	0	0	0
Amobarbital	CCC1(CCC(C)C)C(=O)NC(=O)NC1=O	There have been no reports of liver injury associated with secobarbital or amobarbital.	-1	CAS 57-43-2	0	0	0	0	0	0	0	0	0	0	0	0
Secobarbital	CCCC(C)C1(CC=C)C(=O)NC(=O)NC1=O	There have been no reports of liver injury associated with secobarbital or amobarbital.	-1	CAS 76-73-3	0	0	0	0	0	0	0	0	0	0	0	0
Amphotericin B	C[C@H]1/C=C/C=C/C=C/C=C/C=C/C=C/C=C/[C@@H](C[C@H]2[C@@H]([C@H](C[C@](O2)(C[C@H](C[C@H]([C@@H](CC[C@H](C[C@H](CC(=O)O[C@H]([C@@H]([C@@H]1O)C)C)O)O)O)O)O)O)O)C(=O)O)O[C@H]3[C@H]([C@H]([C@@H]([C@H](O3)C)O)N)O	Amphotericin B commonly causes mild to moderate serum aminotransferase elevations and can cause hyperbilirubinemia, but acute, clinically apparent drug induced liver injury from amphotericin B therapy is exceedingly rare.	-1	CAS 1397-89-3	0	0	0	0	0	0	0	0	0	0	0	0
Anidulafungin	c1(ccc(OCCCCC)cc1)c1ccc(c2ccc(cc2)C(N[C@H]2C[C@@H](O)[C@@H](O)NC([C@@H]3[C@H]([C@H](CN3C([C@@H]([C@H](C)O)NC([C@@H](NC(=O)[C@H]3N(C([C@@H](NC2=O)[C@@H](C)O)=O)C[C@@H](O)C3)[C@@H]([C@H](c2ccc(cc2)O)O)O)=O)=O)C)O)=O)=O)cc1	All three agents can cause transient and asymptomatic serum aminotransferase elevations, and individual instances of acute liver injury have been observed during therapy with these agents, but none has been definitely shown to cause clinically apparent acute drug induced liver injury.	-1	CAS 166663-25-8	0	0	0	0	0	0	0	0	0	0	0	0
Caspofungin	C(CN)[C@H]([C@@H]1NC(=O)[C@@H]([C@H](O)[C@H](c2ccc(cc2)O)O)NC([C@H]2N(C([C@@H]([C@H](O)C)NC(=O)[C@@H](NC(=O)CCCCCCCC[C@@H](C)C[C@@H](C)CC)C[C@H]([C@@H](NC([C@@H]3[C@H](CCN3C1=O)O)=O)NCCN)O)=O)C[C@@H](C2)O)=O)O	All three agents can cause transient and asymptomatic serum aminotransferase elevations, and individual instances of acute liver injury have been observed during therapy with these agents, but none has been definitely shown to cause clinically apparent acute drug induced liver injury.	-1	CAS 179463-17-3	0	0	0	0	0	0	0	0	0	0	0	0
Micafungin	CCCCCOc1ccc(cc1)c2cc(no2)c3ccc(cc3)C(=O)NC4CC(C(NC(=O)C5C(C(CN5C(=O)C(NC(=O)C(NC(=O)C6CC(CN6C(=O)C(NC4=O)C(C)O)O)C(C(c7ccc(c(c7)OS(=O)(=O)O)O)O)O)C(CC(=O)N)O)C)O)O)O	All three agents can cause transient and asymptomatic serum aminotransferase elevations, and individual instances of acute liver injury have been observed during therapy with these agents, but none has been definitely shown to cause clinically apparent acute drug induced liver injury.	-1	CAS 235114-32-6	0	0	0	0	0	0	0	0	0	0	0	0
Theophylline	c12c(n(c(=O)n(c1=O)C)C)nc[nH]2	Theophylline is widely used in therapy of asthma and is not believed to cause liver injury.	-1	CAS 58-55-9	0	0	0	0	0	0	0	0	0	0	0	0
Atropine	CN3[C@H]1CC[C@@H]3C[C@@H](C1)OC(=O)C(CO)c2ccccc2	Atropine has not been implicated in causing liver enzyme elevations or clinically apparent acute liver injury.	-1	CAS 51-55-8	0	0	0	0	0	0	0	0	0	0	0	0
Darifenacin	NC(=O)C([C@@H]1CCN(CCC2=CC3=C(OCC3)C=C2)C1)(C1=CC=CC=C1)C1=CC=CC=C1	Darifenacin has not been implicated in causing liver enzyme elevations or clinically apparent acute liver injury.	-1	CAS 133099-04-4	0	0	0	0	0	0	0	0	0	0	0	0
Dicyclomine	CCN(CC)CCOC(=O)C1(CCCCC1)C1CCCCC1	Dicyclomine has not been implicated in causing liver enzyme elevations or clinically apparent acute liver injury.	-1	CAS 77-19-0	0	0	0	0	0	0	0	0	0	0	0	0
Fesoterodine	O=C(Oc1ccc(cc1[C@@H](c2ccccc2)CCN(C(C)C)C(C)C)CO)C(C)C	Fesoterodine has not been implicated in causing liver enzyme elevations or clinically apparent acute liver injury.	-1	CAS 286930-02-7	0	0	0	0	0	0	0	0	0	0	0	0
Flavoxate	CC1=C(OC2=C(C=CC=C2C(=O)OCCN2CCCCC2)C1=O)C1=CC=CC=C1	Flavoxate has not been implicated in causing liver enzyme elevations or clinically apparent acute liver injury.	-1	CAS 15301-69-6	0	0	0	0	0	0	0	0	0	0	0	0
Glycopyrrolate	C[N+]1(C)CCC(C1)OC(=O)C(O)(C1CCCC1)C1=CC=CC=C1	Glycopyrrolate has not been implicated in causing liver enzyme elevations or clinically apparent acute liver injury.	-1	CAS 596-51-0	0	0	0	0	0	0	0	0	0	0	0	0
Hyoscyamine	CN3[C@H]1CC[C@@H]3C[C@@H](C1)OC(=O)[C@H](CO)c2ccccc2	Hyoscyamine has not been implicated in causing liver enzyme elevations or clinically apparent acute liver injury.	-1	CAS 101-31-5	0	0	0	0	0	0	0	0	0	0	0	0
Ipratropium	[Br-].[H][C@]12CC[C@]([H])(C[C@@H](C1)OC(=O)C(CO)C1=CC=CC=C1)[N@+]2(C)C(C)C	Ipratropium has not been implicated in causing liver enzyme elevations or clinically apparent acute liver injury.	-1	CAS 60205-81-4	0	0	0	0	0	0	0	0	0	0	0	0
Mepenzolate	C[N+]1(C)CCCC(C1)OC(=O)C(O)(C1=CC=CC=C1)C1=CC=CC=C1	Mepenzolate has not been implicated in causing liver enzyme elevations or clinically apparent acute liver injury.	-1	CAS 25990-43-6	0	0	0	0	0	0	0	0	0	0	0	0
Oxybutynin	CCN(CC)CC#CCOC(=O)C(O)(C1CCCCC1)C1=CC=CC=C1	Oxybutynin has not been implicated in causing liver enzyme elevations or clinically apparent acute liver injury.	-1	CAS 5633-20-5	0	0	0	0	0	0	0	0	0	0	0	0
Propantheline	CC(C)[N+](C)(CCOC(=O)C1C2=CC=CC=C2OC2=CC=CC=C12)C(C)C	Propantheline has not been implicated in causing liver enzyme elevations or clinically apparent acute liver injury.	-1	CAS 298-50-0	0	0	0	0	0	0	0	0	0	0	0	0
Scopolamine	CN1[C@H]2C[C@@H](C[C@@H]1[C@H]1O[C@@H]21)OC(=O)[C@H](CO)C1=CC=CC=C1	Scopolamine has not been implicated in causing liver enzyme elevations or clinically apparent acute liver injury.	-1	CAS 51-34-3	0	0	0	0	0	0	0	0	0	0	0	0
Methscopolamine	[Br-].[H][C@]12C[C@@H](C[C@@]([H])(C3OC13)[N+]2(C)C)OC(=O)[C@H](CO)C1=CC=CC=C1	Scopolamine has not been implicated in causing liver enzyme elevations or clinically apparent acute liver injury.	-1	CAS 155-41-9	0	0	0	0	0	0	0	0	0	0	0	0
Solifenacin	OC(=O)CCC(O)=O.O=C(O[C@H]1CN2CCC1CC2)N1CCC2=CC=CC=C2[C@@H]1C1=CC=CC=C1	Solifenacin has not been implicated in causing liver enzyme elevations or clinically apparent acute liver injury.	-1	CAS 242478-37-1	0	0	0	0	0	0	0	0	0	0	0	0
Tiotropium	C[N+]1(C)[C@H]2CC(C[C@@H]1[C@@H]1O[C@H]21)OC(=O)C(O)(C1=CC=CS1)C1=CC=CS1	Tiotropium has not been implicated in causing liver enzyme elevations or clinically apparent acute liver injury.	-1	CAS 186691-13-4	0	0	0	0	0	0	0	0	0	0	0	0
Tolterodine	CC(C)N(CC[C@H](C1=CC=CC=C1)C1=C(O)C=CC(C)=C1)C(C)C	Tolterodine has not been implicated in causing liver enzyme elevations or clinically apparent acute liver injury.	-1	CAS 124937-51-5	0	0	0	0	0	0	0	0	0	0	0	0
Trospium	OC(C(=O)OC1CC2CCC(C1)[N+]21CCCC1)(C1=CC=CC=C1)C1=CC=CC=C1	Trospium has not been implicated in causing liver enzyme elevations or clinically apparent acute liver injury.	-1	CAS 10405-02-4	0	0	0	0	0	0	0	0	0	0	0	0
Dipyridamole	c1cc(cc2c1n(c(n2)CNc1ccc(cc1)C(=N)N)C)C(=O)N(CCC(=O)O)c1ncccc1	Dipyridamole is associated with a low rate of serum enzyme elevations during treatment, but has not been linked to instances of clinically apparent acute liver injury.	-1	CAS 58-32-2	0	0	0	0	0	0	0	0	0	0	0	0
Fondaparinux	S(=O)(=O)(O)OC[C@@H]1[C@H]([C@@H]([C@@H](NS(=O)(=O)O)[C@H](O1)OC)O)O[C@H]1[C@H](OS(=O)(=O)O)[C@H]([C@@H]([C@H](C(=O)O)O1)O[C@@H]1[C@H](NS(=O)(=O)O)[C@H]([C@@H]([C@H](O1)COS(=O)(=O)O)O[C@@H]1O[C@@H]([C@H]([C@@H]([C@H]1O)O)O[C@@H]1[C@@H]([C@H]([C@@H]([C@H](O1)COS(=O)(=O)O)O)O)NS(=O)(=O)O)C(=O)O)OS(=O)(=O)O)O	Fondaparinux has been associated with a low rate of serum aminotransferase elevations during therapy, but has not been implicated in cases of clinically apparent, idiosyncratic liver injury.	-1	CAS 242138-07-4	0	0	0	0	0	0	0	0	0	0	0	0
Clonazepam	c1ccc(c(c1)C2=NCC(=O)Nc3c2cc(cc3)[N+](=O)[O-])Cl	Therapy with clonazepam is not associated with serum aminotransferase elevations, and clinically apparent liver injury from clonazepam, if it occurs at all, must be exceedingly rare.	-1	CAS 1622-61-3	0	0	0	0	0	0	0	0	0	0	0	0
Ethosuximide	C1([C@@](CC(=O)N1)(CC)C)=O	Ethosuximide has been associated with rare instances of serum enzyme elevations during treatment but has not been linked to cases of clinically apparent liver injury with jaundice.	-1	CAS 77-67-8	0	0	0	0	0	0	0	0	0	0	0	0
Primidone	CCC1(C(=O)NCNC1=O)C1=CC=CC=C1	Therapy with primidone can be associated with increases in gamma glutamyltranspeptidase levels, but is not associated with serum aminotransferase elevations, and despite its similarity in structure to phenobarbital and phenytoin, clinically apparent liver injury from primidone has not been reported and must be exceedingly rare if it occurs at all.	-1	CAS 125-33-7	0	0	0	0	0	0	0	0	0	0	0	0
Tiagabine	CC1=C(SC=C1)C(=CCCN1CCC[C@H](C1)C(O)=O)C1=C(C)C=CS1	Therapy with tiagabine is not associated with serum aminotransferase elevations, and clinically apparent liver injury from tiagabine has not been reported and must be very rare if it occurs at all.	-1	CAS 115103-54-3	0	0	0	0	0	0	0	0	0	0	0	0
Colchicine	c12c3c([C@H](CCc2cc(c(c1OC)OC)OC)NC(=O)C)cc(=O)c(cc3)OC	Colchicine has not been associated with acute liver injury or liver test abnormalities except with serious overdoses.	-1	CAS 64-86-8	0	0	0	0	0	0	0	0	0	0	0	0
Febuxostat	s1c(nc(c1C(=O)O)C)c1cc(c(cc1)OCC(C)C)C#N	Chronic febuxostat therapy has been associated with minor serum aminotransferase elevations, but has yet to be linked to cases of clinically apparent acute liver injury.	-1	CAS 144060-53-7	0	0	0	0	0	0	0	0	0	0	0	0
Probenecid	c1(S(=O)(=O)N(CCC)CCC)ccc(cc1)C(=O)O	Probenecid has been associated with minor serum aminotransferase elevations and very rarely with hypersensitivity reactions which, even more rarely, can be accompanied by acute liver injury.	-1	CAS 57-66-9	0	0	0	1	0	0	0	0	0	0	0	0
Nitazoxanide	c1(c(cccc1)OC(C)=O)C(Nc1sc([N+]([O-])=O)cn1)=O	Nitazoxanide therapy has not been reported to cause serum aminotransferase elevations during therapy or clinically apparent liver injury.	-1	CAS 55981-09-4	0	0	0	0	0	0	0	0	0	0	0	0
Praziquantel	c12[C@@H]3N(C(CN(C3)C(C3CCCCC3)=O)=O)CCc1cccc2	Praziquantel therapy has been reported to cause serum aminotransferase elevations during therapy, but clinically apparent liver injury after its use is rare if it occurs at all.	-1	CAS 55268-74-1	0	0	0	0	0	0	0	0	0	0	0	0
Pyrantel	C=1(\C=C\c2cccs2)N(CCCN1)C	Pyrantel therapy has not been reported to cause serum aminotransferase elevations or clinically apparent liver injury.	-1	CAS 15686-83-6	0	0	0	0	0	0	0	0	0	0	0	0
Brompheniramine	Brc1ccc(cc1)C(c2ncccc2)CCN(C)C	Clinically apparent liver injury from brompheniramine or chlorpheniramine must be exceeding rare if it occurs at all.	-1	CAS 86-22-6	0	0	0	0	0	0	0	0	0	0	0	0
Chlorpheniramine	Clc1ccc(cc1)C(c2ncccc2)CCN(C)C	Clinically apparent liver injury from brompheniramine or chlorpheniramine must be exceeding rare if it occurs at all.	-1	CAS 132-22-9	0	0	0	0	0	0	0	0	0	0	0	0
Carbinoxamine	Clc1ccc(cc1)C(OCCN(C)C)c2ncccc2	Carbinoxamine has not been linked to instances of clinically apparent acute liver injury.	-1	CAS 486-16-8	0	0	0	0	0	0	0	0	0	0	0	0
Clemastine	Clc1ccc(cc1)[C@](OCC[C@@H]2N(C)CCC2)(c3ccccc3)C	Clemastine has not been linked to instances of clinically apparent acute liver injury.	-1	CAS 15686-51-8	0	0	0	0	0	0	0	0	0	0	0	0
Diphenhydramine	O(CCN(C)C)C(c1ccccc1)c2ccccc2	Diphenhydramine has not been linked to instances of clinically apparent acute liver injury.	-1	CAS 58-73-1	0	0	0	0	0	0	0	0	0	0	0	0
Doxylamine	O(CCN(C)C)C(c1ncccc1)(c2ccccc2)C	Doxylamine has not been linked to instances of clinically apparent acute liver injury.	-1	CAS 469-21-6	0	0	0	0	0	0	0	0	0	0	0	0
Hydroxyzine	Clc1ccc(cc1)C(c2ccccc2)N3CCN(CC3)CCOCCO	Hydroxyzine has not been linked to instances of clinically apparent acute liver injury.	-1	CAS 68-88-2	0	0	0	0	0	0	0	0	0	0	0	0
Meclizine	CC1=CC(=CC=C1)CN2CCN(CC2)C(C3=CC=CC=C3)C4=CC=C(C=C4)Cl	Meclizine has not been linked to instances of clinically apparent acute liver injury.	-1	CAS 569-65-3	0	0	0	0	0	0	0	0	0	0	0	0
Phenyltoloxamine	O(c1ccccc1Cc2ccccc2)CCN(C)C	Phenyltoloxamine has not been linked to instances of clinically apparent acute liver injury.	-1	CAS 92-12-6	0	0	0	0	0	0	0	0	0	0	0	0
Promethazine	S2c1ccccc1N(c3c2cccc3)CC(N(C)C)C	Despite its phenothiazine structure, promethazine has not been linked to instances of clinically apparent acute liver injury.	-1	CAS 60-87-7	0	0	0	0	0	0	0	0	0	0	0	1
Triprolidine	n3c(\C(=C\CN1CCCC1)c2ccc(cc2)C)cccc3	Triprolidine has not been linked to instances of clinically apparent acute liver injury.	-1	CAS 486-12-4	0	0	0	0	0	0	0	0	0	0	0	0
Colestipol	C1C(O1)CCl.NCCNCCNCCNCCN	Colestipol has not been associated with clinically apparent liver injury.	-1	CAS 50925-79-6	0	0	0	0	0	0	0	0	1	0	0	0
Primaquine	CC(CCCN)Nc1cc(cc2c1nccc2)OC	Primaquine is not associated with serum enzyme elevations during therapy and has yet to be linked to instances of clinically apparent acute liver injury.	-1	CAS 90-34-6	0	0	0	0	0	0	0	0	0	0	0	0
Daunorubicin	C[C@H]1[C@H]([C@H](C[C@@H](O1)O[C@H]2C[C@@](Cc3c2c(c4c(c3O)C(=O)c5cccc(c5C4=O)OC)O)(C(=O)C)O)N)O	Daunorubicin is associated with a low rate of transient serum enzyme and bilirubin elevations during therapy, but has not been implicated in cases of clinically apparent acute liver injury with jaundice.	-1	CAS 20830-81-3	0	0	0	0	0	0	0	0	0	0	0	0
Mitomycin	CC1=C(C(=O)C2=C(C1=O)N3CC4C(C3(C2COC(=O)N)OC)N4)N	Mitomycin in combination with other anticancer agents frequently causes mild-to-moderate serum enzyme elevations during therapy and is capable of causing sinusoidal obstruction syndrome, but mitomycin by itself has not been specifically linked to instances of clinically apparent liver injury with jaundice.	-1	CAS 50-07-7	0	0	0	0	0	0	0	0	0	0	0	0
Capecitabine	[C@H]1(n2c(=O)nc(c(c2)F)NC(=O)OCCCCC)[C@@H]([C@@H]([C@H](O1)C)O)O	Capecitabine is associated with a low rate of transient serum aminotransferase elevations during therapy but has been only rarely implicated in cases of clinically apparent acute liver injury.	-1	CAS 154361-50-9	0	0	0	0	0	0	0	0	1	0	0	0
Cytarabine	n1([C@@H]2O[C@H](CO)[C@H]([C@@H]2O)O)c(nc(N)cc1)=O	Cytarabine is associated with a low rate of transient serum enzyme and bilirubin elevations during therapy, but has only rarely been implicated in cases of clinically apparent acute liver injury with jaundice.	-1	CAS 147-94-4	0	0	0	0	0	0	0	0	0	0	0	0
Decitabine	C1(n2c(=O)nc(nc2)N)OC([C@H](C1)O)CO	Decitabine is associated with a low rate of transient serum enzyme elevations during therapy, but has not been implicated in causing clinically apparent liver injury with jaundice.	-1	CAS 2353-33-5	0	0	0	0	0	0	0	0	0	0	0	0
Docetaxel	O=C(OC(C)(C)C)N[C@@H](c1ccccc1)[C@@H](O)C(=O)O[C@@H]4C(=C3/[C@@H](O)C(=O)[C@]6([C@H]([C@H](OC(=O)c2ccccc2)[C@@](O)(C3(C)C)C4)[C@@]5(OC(=O)C)[C@H](OC5)C[C@@H]6O)C)/C	Therapy with docetaxel has been associated with a low rate of serum enzyme elevations, but has not been clearly linked to cases of clinically apparent acute liver injury.	-1	CAS 114977-28-5	0	0	0	0	0	0	0	0	0	0	0	0
Paclitaxel	CC1=C2[C@@]([C@]([C@H]([C@@H]3[C@]4([C@H](OC4)C[C@@H]([C@]3(C(=O)[C@@H]2OC(=O)C)C)O)OC(=O)C)OC(=O)c5ccccc5)(C[C@@H]1OC(=O)[C@H](O)[C@@H](NC(=O)c6ccccc6)c7ccccc7)O)(C)C	Therapy with paclitaxel has been associated with a low rate of serum enzyme elevations, but has not been clearly linked to cases of clinically apparent acute liver injury.	-1	CAS 33069-62-4	0	0	0	0	0	0	0	0	0	0	0	0
Vinblastine	O=C(OC)[C@]4(c2c(c1ccccc1n2)CCN3C[C@](O)(CC)C[C@@H](C3)C4)c5c(OC)cc6c(c5)[C@@]89[C@@H](N6C)[C@@](O)(C(=O)OC)[C@H](OC(=O)C)[C@@]7(/C=C\CN([C@@H]78)CC9)CC	Despite their cytotoxic activity against cancer cells, the vinca alkaloids have rarely been implicated in causing clinically apparent acute liver injury.	-1	CAS 865-21-4	0	0	0	0	0	0	0	0	0	0	0	0
Vincristine	CC[C@@]1(C[C@@H]2C[C@@](c3c(c4ccccc4[nH]3)CC[N@@](C2)C1)(c5cc6c(cc5OC)N([C@@H]7[C@]68CCN9[C@H]8[C@@](C=CC9)([C@H]([C@@]7(C(=O)OC)O)OC(=O)C)CC)C=O)C(=O)OC)O	Despite their cytotoxic activity against cancer cells, the vinca alkaloids have rarely been implicated in causing clinically apparent acute liver injury.	-1	CAS 57-22-7	0	0	0	0	0	0	0	0	0	0	0	0
Vinorelbine	O=C(OC)[C@]4(c2nc1ccccc1c2CN3CC(=C/[C@H](C3)C4)\CC)c5c(OC)cc6c(c5)[C@@]89[C@@H](N6C)[C@@](O)(C(=O)OC)[C@H](OC(=O)C)[C@@]7(/C=C\CN([C@@H]78)CC9)CC	Despite their cytotoxic activity against cancer cells, the vinca alkaloids have rarely been implicated in causing clinically apparent acute liver injury.	-1	CAS 71486-22-1	0	0	0	0	0	0	0	0	0	0	0	0
Everolimus	OCCO[C@@H]1CC[C@H](C[C@H]1OC)C[C@@H](C)[C@@H]4CC(=O)[C@H](C)/C=C(\C)[C@@H](O)[C@@H](OC)C(=O)[C@H](C)C[C@H](C)\C=C\C=C\C=C(/C)[C@@H](OC)C[C@@H]2CC[C@@H](C)[C@@](O)(O2)C(=O)C(=O)N3CCCC[C@H]3C(=O)O4	Everolimus therapy can be associated with mild serum enzyme elevations, but has yet to be linked to instances of clinically apparent liver injury with jaundice.	-1	CAS 159351-69-6	0	0	0	0	0	0	0	0	0	0	0	0
Temsirolimus	CC1CCC2CC(C(=CC=CC=CC(CC(C(=O)C(C(C(=CC(C(=O)CC(OC(=O)C3CCCCN3C(=O)C(=O)C1(O2)O)C(C)CC4CCC(C(C4)OC)OC(=O)C(C)(CO)CO)C)C)O)OC)C)C)C)OC	Temsirolimus therapy is frequently associated with mild serum enzyme elevations, but has yet to be linked to instances of clinically apparent liver injury with jaundice.	-1	CAS 162635-04-3	0	0	0	0	0	0	0	0	0	0	0	0
Benztropine	C(c1ccccc1)(c1ccccc1)O[C@H]1CC2N(C(C1)CC2)C	Benztropine has not been associated with serum enzyme elevations during treatment and must be a very rare cause of clinically apparent acute liver injury, if it occurs at all.	-1	CAS 86-13-5	0	0	0	0	0	0	0	0	0	0	0	0
Biperiden	C1(C(CCN2CCCCC2)(O)c2ccccc2)C2CC(C1)C=C2	Biperiden has not been associated with serum enzyme elevations during treatment and must be a very rare cause of clinically apparent acute liver injury, if it occurs at all.	-1	CAS 514-65-8	0	0	0	0	0	0	0	0	0	0	0	0
Pramipexole	c12c(C[C@H](CC2)NCCC)sc(n1)N	Pramipexole therapy is associated with a low rate of transient serum enzyme elevations during treatment, but has not been implicated in cases of clinically apparent acute liver injury.	-1	CAS 104632-26-0	0	0	0	0	0	0	0	0	0	0	0	0
Selegiline	c1(C[C@H]([N@](CC#C)C)C)ccccc1	Selegiline has been associated with a low rate of serum enzyme elevations during treatment, but has not been linked to instances of clinically apparent acute liver injury.	-1	CAS 14611-51-9	0	0	0	0	0	0	0	0	0	0	0	0
Rasagiline	C(N[C@H]1c2ccccc2CC1)C#C	Rasagiline has been associated with a low rate of serum enzyme elevations during treatment, but has not been linked to instances of clinically apparent acute liver injury.	-1	CAS 136236-51-6	0	0	0	0	0	0	0	0	0	0	0	0
Entacapone	c1(c(c(cc(c1)/C=C(/C(=O)N(CC)CC)C#N)O)O)[N+](=O)[O-]	Entacapone has been associated with a low rate of serum enzyme elevations during treatment, but has yet to be implicated in cases of clinically apparent acute liver injury with jaundice.	-1	CAS 130929-57-6	0	0	0	0	0	0	0	0	0	0	0	0
Aripiprazole	c12c(ccc(c1)OCCCCN1CCN(c3c(c(ccc3)Cl)Cl)CC1)CCC(N2)=O	Aripiprazole therapy has not been associated consistently with serum aminotransferase elevations and has yet to be linked to cases of clinically apparent acute liver injury.	-1	CAS 129722-12-9	0	0	0	0	0	0	0	0	0	0	0	0
Ziprasidone	c1(c2c(cccc2)sn1)N1CCN(CCc2cc3c(NC(C3)=O)cc2Cl)CC1.Cl	Use of ziprasidone has not been consistently associated with serum enzyme elevations and has yet to be linked to instances of clinically apparent acute liver injury.	-1	CAS 146939-27-7	0	0	0	0	0	0	0	0	0	0	0	0
Lithium	C(=O)([O-])[O-].[Li+].[Li+]	Lithium has been associated with rare instances of mild serum aminotransferase elevations, but has not been convincingly linked to clinically apparent acute liver injury.	-1	CAS 7439-93-2	0	0	0	0	0	0	0	0	0	0	0	0
Pimozide	n1(c2c(cccc2)[nH]c1=O)C1CCN(CCCC(c2ccc(F)cc2)c2ccc(F)cc2)CC1	Pimozide therapy has not been associated with serum aminotransferase elevations nor with cases of clinically apparent acute liver injury.	-1	CAS 2062-78-4	0	0	0	0	0	0	0	0	0	0	0	0
Capreomycin	C1CN=C(NC1C2C(=O)NCC(C(=O)NC(C(=O)NC(C(=O)NC(=CNC(=O)N)C(=O)N2)CNC(=O)CC(CCCN)N)CO)N)N	Capreomycin has not been linked to cases of clinically apparent liver disease	-1	CAS 11003-38-6	0	0	0	0	0	0	0	0	0	0	0	0
Emtricitabine	c1c(c(nc(=O)n1[C@@H]2CS[C@@H](O2)CO)N)F	Emtricitabine does not appear to be a significant cause of drug-induced liver injury, but may cause flares of disease in patients with underlying chronic hepatitis B virus (HBV) infection.	-1	CAS 143491-57-0	0	0	0	0	0	0	0	0	1	0	0	0
Telbivudine	Cc1cn(c(=O)[nH]c1=O)[C@@H]2C[C@H]([C@@H](O2)CO)O	Telbivudine does not appear to be a significant cause of drug-induced liver injury but can be associated with flares of the underlying hepatitis B either during therapy or upon withdrawal.	-1	CAS 3424-98-4	0	0	0	0	0	0	0	0	0	0	0	0
Elvitegravir	Clc1cccc(c1F)Cc3c(OC)cc2c(C(=O)\C(=C/N2[C@H](CO)C(C)C)C(=O)O)c3	Therapy with this elvitegravir based regimen is often associated with transient serum aminotransferase elevations during therapy, but has not been implicated in cases of clinically apparent acute liver injury.	-1	CAS 697761-98-1	0	0	0	0	0	0	0	0	0	0	0	0
Cobicistat	CC(C)C1=NC(=CS1)CN(C)C(=O)NC(CCN2CCOCC2)C(=O)NC(CCC(CC3=CC=CC=C3)NC(=O)OCC4=CN=CS4)CC5=CC=CC=C5	Elvitegravir is used largely in a four drug combination with cobicistat, emtricitabine and tenofovir as therapy of HIV infection. Therapy with this elvitegravir based regimen is often associated with transient serum aminotransferase elevations during therapy, but has not been implicated in cases of clinically apparent acute liver injury.	-1	CAS 862111-32-8	0	0	0	0	0	0	0	0	0	0	0	0
Raltegravir	c1(nc(c(O)c(n1C)=O)C(NCc1ccc(cc1)F)=O)C(NC(c1oc(nn1)C)=O)(C)C	Raltegravir has not been linked convincingly to serum aminotransferase elevations during therapy or to episodes of acute, clinically apparent liver injury.	-1	CAS 871038-72-1	0	0	0	0	0	0	0	0	0	0	0	0
Entecavir	C=C1[C@H](C[C@@H]([C@H]1CO)O)n2cnc3c2nc([nH]c3=O)N	Entecavir therapy can be associated with flares of the underlying hepatitis B during or after therapy but has not been linked to cases of clinically apparent liver injury.	-1	CAS 142217-69-4	0	0	0	0	0	0	0	0	0	0	0	0
Ribavirin	n1([C@@H]2O[C@H](CO)[C@H]([C@H]2O)O)nc(C(N)=O)nc1	Ribavirin has not been associated with clinically apparent liver injury.	-1	CAS 36791-04-5	0	0	0	0	0	0	0	0	0	0	0	0
Cidofovir	n1(C[C@H](OCP(O)(O)=O)CO)c(nc(N)cc1)=O	Cidofovir has been associated with mild-to-moderate serum aminotransferase elevations during intravenous therapy but has not been convincingly linked to cases of clinically apparent acute liver injury.	-1	CAS 113852-37-2	0	0	0	0	0	0	0	0	0	0	0	0
Famciclovir	c12n(cnc1cnc(n2)N)CCC(COC(C)=O)COC(C)=O	Famciclovir is associated with a low rate of mild-to-moderate serum ALT elevations during therapy but has not been associated with instances of clinically apparent liver injury.	-1	CAS 104227-87-4	0	0	0	0	0	0	0	0	0	0	0	0
Foscarnet	P(C(=O)O)(O)(O)=O	Foscarnet has been associated with mild-to-moderate serum aminotransferase elevations during intravenous therapy but not with episodes of clinically apparent liver injury.	-1	CAS 63585-09-1	0	0	0	0	0	0	0	0	0	0	0	0
Ganciclovir	c1nc2c(=O)[nH]c(nc2n1COC(CO)CO)N	When given intravenously, ganciclovir can cause mild, transient and asymptomatic elevations in serum aminotransferase levels, but neither ganciclovir nor valganciclovir have been associated with clinically apparent liver injury.	-1	CAS 82410-32-0	0	0	0	0	0	0	0	0	0	0	0	0
Valganciclovir	n1c([nH]c2n(CO[C@@H](COC([C@H](C(C)C)N)=O)CO)cnc2c1=O)N	When given intravenously, ganciclovir can cause mild, transient and asymptomatic elevations in serum aminotransferase levels, but neither ganciclovir nor valganciclovir have been associated with clinically apparent liver injury.	-1	CAS 175865-60-8	0	0	0	0	0	0	0	0	0	0	0	0
Oseltamivir	O=C(OCC)/C1=C/[C@@H](OC(CC)CC)[C@H](NC(=O)C)[C@@H](N)C1	Oseltamivir has not been associated with clinically apparent liver injury.	-1	CAS 204255-11-8	0	0	0	0	0	0	0	0	0	0	0	0
Rimantadine	NC(C)C13CC2CC(CC(C1)C2)C3	Rimantadine has not been associated with clinically apparent liver injury.	-1	CAS 13392-28-4	0	0	0	0	0	0	0	0	0	0	0	0
Zanamivir	C1=C(O[C@H]([C@@H]([C@H]1NC(=N)N)NC(=O)C)[C@H]([C@H](CO)O)O)C(=O)O	Zanamivir has not been associated with clinically apparent liver injury.	-1	CAS 139110-80-8	0	0	0	0	0	0	0	0	0	0	0	0
Modafinil	C(c1ccccc1)(c1ccccc1)[S@@](CC(N)=O)=O	Both modafinil and armodafinil are associated with a low rate of serum aminotransferase elevations during therapy, but they have not been implicated in cases of clinically apparent acute liver injury.	-1	CAS 68693-11-8	0	0	0	0	0	1	0	0	0	0	0	0
Aztreonam	[C@@H]1([C@@H](N(C1=O)S(=O)(=O)[O-])C)NC(=O)/C(=N\OC(C(=O)O)(C)C)c1csc(n1)[NH2+]	Aztreonam therapy is often accompanied by mild, asymptomatic elevations in serum aminotransferase levels, but it has not been reported to cause clinically apparent liver injury.	-1	CAS 78110-38-0	0	0	0	0	0	0	0	0	0	0	0	0
Baclofen	c1cc(ccc1C(CC(=O)O)CN)Cl	Baclofen has not been convincingly linked to clinically significant liver injury.	-1	CAS 1134-47-0	0	0	0	0	0	0	0	0	0	0	0	0
Diazepam	C1(=NCC(=O)N(c2c1cc(cc2)Cl)C)c1ccccc1	Diazepam therapy has not been associated with serum aminotransferase elevations, and clinically apparent liver injury from diazepam has been reported but is exceedingly rare.	-1	CAS 439-14-5	0	0	0	0	0	0	0	0	0	0	0	0
Estazolam	c12c(C(c3ccccc3)=NCc3n1cnn3)cc(Cl)cc2	As with most benzodiazepines, estazolam therapy has not associated with serum aminotransferase or alkaline phosphatase elevations, and clinically apparent liver injury from estazolam has not been reported and must be very rare if it occurs at all.	-1	CAS 29975-16-4	0	0	0	0	0	0	0	0	0	0	0	0
Lorazepam	C1(=NC(C(=O)Nc2c1cc(cc2)Cl)O)c1ccccc1Cl	As with most benzodiazepines, lorazepam therapy has not been associated with serum aminotransferase or alkaline phosphatase elevations, and clinically apparent liver injury from lorazepam has not been reported and must be very rare if it occurs at all.	-1	CAS 846-49-1	0	0	0	0	0	0	0	0	0	0	0	0
Midazolam	c12c(C(=NCc3n1c(nc3)C)c1c(cccc1)F)cc(cc2)Cl	Midazolam therapy has not been associated with serum aminotransferase elevations and has not been linked to cases of clinically apparent liver injury.	-1	CAS 59467-70-8	0	0	0	0	0	0	0	0	0	0	0	0
Oxazepam	c12C(c3ccccc3)=N[C@@H](O)C(Nc1ccc(c2)Cl)=O	As with most benzodiazepines, oxazepam therapy has not been associated with serum aminotransferase or alkaline phosphatase elevations, and clinically apparent liver injury from oxazepam has not been reported and must be very rare if it occurs at all.	-1	CAS 604-75-1	0	0	0	0	0	0	0	0	0	0	0	0
Quazepam	c12c(C(c3c(cccc3)F)=NCC(N1CC(F)(F)F)=S)cc(Cl)cc2	As with most benzodiazepines, quazepam therapy has not been associated with serum aminotransferase or alkaline phosphatase elevations, and clinically apparent liver injury from quazepam has not been reported and must be very rare if it occurs at all.	-1	CAS 36735-22-5	0	0	0	0	0	0	0	0	1	0	0	0
Temazepam	c12C(=NC(C(=O)N(c1ccc(c2)Cl)C)O)c1ccccc1	As with most benzodiazepines, temazepam therapy has not been associated with serum aminotransferase or alkaline phosphatase elevations, and clinically apparent liver injury from temazepam has not been reported and must be very rare if it occurs at all.	-1	CAS 846-50-4	0	0	0	0	0	0	0	0	0	0	0	0
Buprenorphine	C[C@]([C@H]1C[C@@]23CC[C@@]1([C@H]4[C@@]25CC[N@]([C@@H]3Cc6c5c(c(cc6)O)O4)CC7CC7)OC)(C(C)(C)C)O	Therapy with buprenorphine has not been associated with serum enzyme elevations, and clinically apparent liver injury has been reported largely with overdose and abuse (intravenous administration of the sublingual formulation).	-1	CAS 52485-79-7	0	0	0	0	0	0	0	0	0	0	0	0
Buspirone	C1CCC2(C1)CC(=O)N(C(=O)C2)CCCCN3CCN(CC3)C4=NC=CC=N4	Despite wide scale use, it is an infrequent cause of serum enzyme elevations and has not been linked to instances of clinically apparent liver injury with jaundice.	-1	CAS 36505-84-7	0	0	0	0	0	0	0	0	0	0	0	0
Carisoprodol	C(N)(=O)OC[C@@](COC(NC(C)C)=O)(CCC)C	Carisoprodol is a centrally acting muscle relaxant has been in use for more than fifty years without significant evidence for causing hepatic injury.	-1	CAS 78-44-4	0	0	0	0	0	0	0	0	0	0	0	0
Cefuroxime	N12[C@@H]([C@@H](NC(\C(c3ccco3)=N/OC)=O)C2=O)SCC(=C1C(O)=O)COC(N)=O	Despite their wide-scale use, cases of drug induced liver disease from the cephalosporins are very rare, with only isolated case reports having been published.	-1	CAS 55268-75-2	0	0	0	0	0	0	0	0	0	0	0	0
Cefazolin	Cc1nnc(s1)SCC2=C(N3[C@@H]([C@@H](C3=O)NC(=O)Cn4cnnn4)SC2)C(=O)[O-].[Na+]	Despite their wide-scale use, cases of drug induced liver disease from the cephalosporins are very rare; only isolated case reports having been published.	-1	CAS 25953-19-9	0	0	0	0	0	0	1	0	0	0	0	0
Chloral hydrate	C(C(Cl)(Cl)Cl)(O)O	Despite many years of use, chloral hydrate has not been implicated in causing serum enzyme elevations or clinically apparent liver injury.	-1	CAS 302-17-0	0	0	0	0	0	0	0	0	1	0	0	0
Glucosamine	O1[C@@H]([C@@H]([C@@H]([C@H](N)[C@H]1O)O)O)CO	Glucosamine has been implicated in isolated case reports in causing clinically apparent liver injury, but the role of glucosamine as opposed to other herbal components or contaminants has not been shown and liver injury due to glucosamine or chondroitin must be very rare if it occurs at all.	-1	CAS 3416-24-8	0	0	0	0	0	0	0	0	0	0	0	0
Chondroitin	O([C@@H]1[C@H]([C@@H](O[C@@H]([C@@H]1O)OS(O)(=O)=O)O)NC(C)=O)[C@@H]1O[C@@H]([C@@H](O)[C@@H]([C@H]1O)O)C(O)=O	Glucosamine has been implicated in isolated case reports in causing clinically apparent liver injury, but the role of glucosamine as opposed to other herbal components or contaminants has not been shown and liver injury due to glucosamine or chondroitin must be very rare if it occurs at all.	-1	CAS 9007-28-7	0	0	0	0	0	0	0	0	0	0	0	0
Cyclobenzaprine	C1(=C\CCN(C)C)/c2c(C=Cc3c1cccc3)cccc2	Despite its similarity to tricyclic antidepressants, there is little evidence that cyclobenzaprine causes liver injury.	-1	CAS 303-53-7	0	0	0	0	0	0	0	0	0	0	0	0
Diethylpropion	c1(C([C@@H](N(CC)CC)C)=O)ccccc1	Diethylpropion has not been linked to either serum enzyme elevations or to clinically apparent acute liver injury.	-1	CAS 134-80-5	0	0	0	0	0	0	0	0	0	0	0	0
Dihydroergotamine	N12[C@@]([C@H]3N(CCC3)C([C@@H]1Cc1ccccc1)=O)(O[C@](NC([C@@H]1C[C@@H]3c4c5c(c[nH]c5ccc4)C[C@H]3[N@@](C1)C)=O)(C)C2=O)O	Ergot alkaloids have multiple side effects but have little effect on the liver and have not been clearly linked to instances of clinically apparent acute liver injury.	-1	CAS 6190-39-2	0	0	0	0	0	0	0	0	0	0	0	0
Ergotamine	[nH]1c2c3c(c1)C[C@@H]1C(c3ccc2)=C[C@H](C[N@@]1C)C(=O)N[C@]1(C(N2[C@@]([C@H]3N(C([C@@H]2Cc2ccccc2)=O)CCC3)(O1)O)=O)C	Ergot alkaloids have multiple side effects but have little effect on the liver and have not been clearly linked to instances of clinically apparent acute liver injury.	-1	CAS 113-15-5	0	0	0	0	0	0	0	0	0	0	0	0
Eplerenone	COC(=O)[C@@H]4C\C1=C\C(=O)CC[C@]1(C)[C@@]65O[C@@H]6C[C@@]3(C)[C@@H](CC[C@]23CCC(=O)O2)[C@H]45	Eplerenone therapy has been associated with transient elevations in serum aminotransferase levels, but has yet to be linked to cases of clinically apparent drug-induced liver disease.	-1	CAS 107724-20-9	1	0	0	0	0	0	0	0	0	0	0	0
Vardenafil	C1CN(CCN1CC)S(=O)(=O)c1cc(c(cc1)OCC)c1[nH]n2c(c(=O)n1)c(nc2CCC)C	Vardenafil has not been associated with serum aminotransferase elevations nor with clinically apparent liver injury.	-1	CAS 224785-90-4	0	0	0	1	0	0	0	0	0	0	0	0
Eszopiclone	CN1CCN(CC1)C(=O)O[C@H]2C3=NC=CN=C3C(=O)N2C4=NC=C(C=C4)Cl	Eszopiclone has not been implicated in causing serum enzyme elevations or clinically apparent liver injury.	-1	CAS 138729-47-2	0	0	0	0	0	0	0	0	0	0	0	0
Yohimbine	c12[C@H]3[N@@](C[C@@H]4CC[C@@H]([C@@H]([C@@H]4C3)C(OC)=O)O)CCc1c1ccccc1[nH]2	Yohimbine use has been associated with occasional severe adverse events, but has not been linked to serum enzyme elevations or clinically apparent acute liver injury.	-1	CAS 146-48-5	0	0	0	0	0	0	0	0	0	0	0	0
Resveratrol	C1=CC(=CC=C1/C=C/C2=CC(=CC(=C2)O)O)O	Resveratrol use has not been associated with serum enzyme elevations or with clinically apparent liver injury.	-1	CAS 501-36-0	0	0	0	0	0	0	0	0	0	0	0	0
Isotretinoin	C=1(C(CCCC1C)(C)C)\C=C\C(=C\C=C\C(=C/C(O)=O)C)C	Isotretinoin, like many retinoids, can lead to increase in serum aminotransferase levels, but, unlike acitretin and etretinate, isotretinoin has not been clearly implicated in cases of clinically apparent acute liver injury with jaundice.	-1	CAS 4759-48-2	0	0	0	0	0	0	0	0	0	0	0	0
Ketorolac	n12c([C@@H](C(O)=O)CC2)ccc1C(c1ccccc1)=O	Ketorolac is generally given for a few days only, and has not been linked to instances of idiosyncratic drug-induced liver disease in the published literature.	-1	CAS 66635-83-4	0	0	0	0	0	0	0	1	0	0	0	0
Melatonin	COC1=CC2=C(NC=C2CCNC(C)=O)C=C1	Melatonin has not been implicated in causing serum enzyme elevations or clinically apparent liver injury.	-1	CAS 73-31-4	0	0	0	0	0	0	0	0	0	0	0	0
Meprobamate	O=C(OCC(COC(=O)N)(C)CCC)N	Meprobamate is a sedative used for anxiety and insomnia, which infrequently causes liver enzyme elevations and which has not been linked to instances of clinically apparent liver injury.	-1	CAS 57-53-4	0	0	0	0	0	0	0	0	0	0	0	0
Metaxalone	Cc1cc(cc(c1)OCC2CNC(=O)O2)C	Metaxalone has not been associated with serum aminotransferase elevations during therapy or with clinically apparent hepatic injury.	-1	CAS 1665-48-1	0	0	0	0	0	0	0	0	0	0	0	0
Methocarbamol	COc1ccccc1OCC(COC(=O)N)O	Methocarbamol is a commonly used, centrally acting muscle relaxant and has not been linked to instances of liver injury.	-1	CAS 532-03-6	0	0	0	0	0	0	0	0	0	0	0	0
Orphenadrine	c1([C@@H](c2ccccc2)OCCN(C)C)c(cccc1)C	Orphenadrine is a centrally acting muscle relaxant that has been in clinical use for more than 50 years and has not been linked to liver injury or clinically apparent drug-induced liver disease.	-1	CAS 83-98-7	0	0	0	0	0	0	0	0	0	0	0	0
Nicotine	[C@H]1(c2cccnc2)N(CCC1)C	Nicotine has not been associated with liver test abnormalities or with clinically apparent hepatotoxicity.	-1	CAS 54-11-5	0	0	0	0	0	0	0	0	0	0	0	0
Benzylpenicillin	CC1([C@@H](N2[C@H](S1)[C@@H](C2=O)NC(=O)Cc3ccccc3)C(=O)O)C	Penicillin G and V are first-generation penicillins that are used widely to treat infections due to susceptible organisms and have been linked rarely and only weakly with idiosyncratic liver injury.	-1	CAS 1110-47-0	0	0	0	0	0	0	0	0	0	0	0	0
Penicillin V	CC1([C@@H](N2[C@H](S1)[C@@H](C2=O)NC(=O)COc3ccccc3)C(=O)O)C	Penicillin G and V are first-generation penicillins that are used widely to treat infections due to susceptible organisms and have been linked rarely and only weakly with idiosyncratic liver injury.	-1	CAS 87-08-1	0	0	0	0	0	0	0	0	0	0	0	0
Phentermine	NC(Cc1ccccc1)(C)C	Phentermine is a sympathomimetic amine and anorectic agent used for the short-term therapy of obesity. Phentermine has not been linked to either serum enzyme elevations or to clinically apparent acute liver injury.	-1	CAS 122-09-8	0	0	0	0	0	0	0	0	0	0	0	0
Ramelteon	O=C(NCC[C@@H]3c2c(ccc1OCCc12)CC3)CC	Ramelteon has not been implicated in causing serum enzyme elevations or clinically apparent liver injury.	-1	CAS 196597-26-9	0	0	0	0	0	0	0	0	0	0	0	0
Rifaximin	C1=C[C@@H]([C@H]([C@H]([C@@H]([C@@H]([C@@H]([C@H]([C@H](C=CC=C(C(Nc2c3c(nc4cc(C)ccn34)c3c(c2O)c(O)c(c2c3C([C@@](O2)(O1)C)=O)C)=O)C)C)O)C)O)C)OC(C)=O)C)OC	Rifaximin has minimal oral absorption and has not been implicated in causing liver test abnormalities or clinically apparent liver injury.	-1	CAS 80621-81-4	0	0	0	0	0	0	0	0	0	0	0	0
Zaleplon	CCN(C1=CC=CC(=C1)C2=CC=NC3=C(C=NN23)C#N)C(=O)C	Zaleplon has not been implicated in causing serum enzyme elevations or clinically apparent liver injury.	-1	CAS 151319-34-5	0	0	0	0	0	0	0	0	0	0	0	0
Zolpidem	CC1=CC=C(C=C1)C2=C(N3C=C(C=CC3=N2)C)CC(=O)N(C)C	Zolpidem has rarely been implicated in causing serum enzyme elevations and has not been reported to cause clinically apparent liver injury.	-1	CAS 82626-48-0	0	0	0	0	0	0	0	0	0	0	0	0
Sibutramine	ClC1=CC=C(C2(CCC2)C(CC(C)C)N(C)C)C=C1	In large clinical trials, sibutramine therapy was not associated with serum enzyme elevations, and it has only rarely been implicated in cases of clinically apparent, acute liver injury.	-1	CAS 106650-56-0	0	0	0	0	0	0	0	0	0	0	0	0
Tetracycline	C[C@]1(c2cccc(c2C(=O)C3=C([C@]4([C@@H](C[C@@H]31)[C@@H](C(=C(C4=O)C(=O)N)O)N(C)C)O)O)O)O.Cl	High doses of several forms of tetracycline given intravenously have been associated with acute fatty liver that can be severe and result in liver failure and death. Oral tetracycline use has been rarely and not very convincingly linked to acute hepatic injury.	-1	CAS 60-54-8	0	0	0	0	0	0	0	0	0	0	0	0
Tigecycline	CC(C)(C)NCC(=O)Nc1cc(c2c(c1O)C(=O)C3=C([C@]4([C@@H](C[C@@H]3C2)[C@@H](C(=C(C4=O)C(=O)N)O)N(C)C)O)O)N(C)C	Tigecycline therapy is sometimes accompanied by minor aminotransferase elevations, but has not been definitely associated with clinically apparent liver injury with jaundice.	-1	CAS 220620-09-7	0	0	0	0	0	0	0	0	0	0	1	0
Tramadol	c1([C@@]2([C@H](CCCC2)CN(C)C)O)cc(ccc1)OC	Tramadol overdose can cause acute liver failure. Pharmacologic use of tramadol has not been associated with cases of clinically apparent drug-induced liver disease.	-1	CAS 27203-92-5	0	0	0	0	0	0	0	0	0	0	0	0
Vancomycin	c12c3c(cc(O)cc3O)[C@H](NC(=O)[C@H]3NC(=O)[C@H](NC(=O)[C@H]4c5cc(Oc6c(Cl)cc([C@H]3O)cc6)c(O[C@H]3[C@H](O[C@@H]6O[C@@H](C)[C@@H](O)[C@](N)(C)C6)[C@@H](O)[C@H](O)[C@@H](CO)O3)c(Oc3c(Cl)cc([C@@H](O)[C@H](C(=O)N[C@@H](CC(=O)N)C(=O)N4)NC(=O)[C@@H](CC(C)C)NC)cc3)c5)c(ccc1O)c2)C(=O)O	Vancomycin therapy has been linked many to instances of hypersensitivity with fever, rash and eosinophilia that can be associated with mild hepatic injury, but despite over 50 years of use, it has not been linked to cases of serious hepatotoxicity.	-1	CAS 1404-90-6	0	0	0	0	0	0	0	0	0	0	0	0
Acarbose	O([C@@H]1[C@@H]([C@H]([C@H](N[C@H]2C=C([C@@H](O)[C@@H]([C@H]2O)O)CO)[C@H](O1)C)O)O)[C@H]1[C@@H]([C@@H](O)[C@H](O[C@@H]1CO)O[C@@H]1[C@H](O[C@@H](O)[C@@H]([C@H]1O)O)CO)O	Acarbose has been linked to rare instances of clinically apparent acute liver injury.	0	CAS 56180-94-0	0	0	0	0	0	0	0	0	0	0	0	0
Benazepril	c12ccccc2CC[C@@H](C(N1CC(O)=O)=O)N[C@@H](CCc1ccccc1)C(OCC)=O	Benazepril is associated with a low rate of transient serum aminotransferase elevations and has been linked to rare instances of acute liver injury.	0	CAS 86541-75-5	0	0	0	0	0	0	0	0	0	0	0	0
Captopril	N1([C@@H](CCC1)C(O)=O)C([C@@H](CS)C)=O	Captopril is associated with a low rate of transient serum aminotransferase elevations and has been linked to rare instances of acute liver injury.	0	CAS 62571-86-2	0	0	0	0	0	0	1	0	0	0	0	0
Enalapril	N1([C@@H](CCC1)C(O)=O)C([C@@H](N[C@H](CCc1ccccc1)C(OCC)=O)C)=O	Enalapril is associated with a low rate of transient serum aminotransferase elevations and has been linked to rare instances of acute liver injury.	0	CAS 75847-73-3	0	0	0	0	0	0	0	0	0	0	0	0
Fosinopril	C1[C@H](C2CCCCC2)C[C@H](C(O)=O)N1C(C[P@@](O[C@@H](OC(CC)=O)C(C)C)(CCCCc1ccccc1)=O)=O	Fosinopril is associated with a low rate of transient serum aminotransferase elevations during therapy and has been linked to rare instances of acute liver injury.	0	CAS 98048-97-6	0	0	0	0	0	0	0	0	0	0	0	0
Perindopril	N1([C@@H]2[C@@H](CCCC2)C[C@H]1C(O)=O)C([C@H](N[C@H](C(OCC)=O)CCC)C)=O	Perindopril is associated with a low rate of transient serum aminotransferase elevations and has been linked to rare instances of acute liver injury.	0	CAS 107133-36-8	0	0	0	0	0	0	0	0	0	0	0	0
Ramipril	N1([C@@H]2[C@@H](CCC2)C[C@H]1C(O)=O)C([C@@H](N[C@@H](CCc1ccccc1)C(OCC)=O)C)=O	Ramipril is associated with a low rate of transient serum aminotransferase elevations and has been linked to rare instances of acute liver injury.	0	CAS 87333-19-5	0	0	0	0	0	0	0	0	0	0	0	0
Acebutolol	c1(c(cc(cc1)NC(=O)CCC)C(=O)C)OCC(CNC(C)C)O	Acebutolol has been linked to several instances of clinically apparent drug-induced liver injury.	0	CAS 37517-30-9	0	0	0	0	0	0	0	0	0	0	1	0
Acetaminophen	c1(ccc(cc1)O)NC(=O)C	Harmless at low doses, acetaminophen has direct hepatotoxic potential when taken as an overdose and can cause acute liver injury and death from acute liver failure.	0	CAS 103-90-2	0	0	0	0	0	0	0	0	0	0	1	0
Acetazolamide	O=S(=O)(c1nnc(s1)NC(=O)C)N	Both acetazolamide and methazolamide have been linked to rare cases of clinically apparent drug-induced liver disease.	0	CAS 59-66-5	0	0	0	0	0	0	0	0	0	0	0	0
Methazolamide	CC(=O)/N=c/1\n(nc(s1)S(=O)(=O)N)C	Both acetazolamide and methazolamide have been linked to rare cases of clinically apparent drug-induced liver disease.	0	CAS 554-57-4	0	1	0	0	0	0	0	0	0	0	0	0
Albendazole	c12c(nc([nH]1)NC(=O)OC)cc(cc2)SCCC	Albendazole therapy is commonly associated with mild and transient serum enzyme elevations and rarely can lead to clinically apparent acute liver injury.	0	CAS 54965-21-8	0	0	0	0	0	0	1	0	0	0	0	0
Alendronate	P([C@@](P(O)(=O)[O-])(CCCN)O)(O)(O)=O.[Na+].O.O.O	Therapy with the bisphosphonates has been associated with a low rate of serum enzyme elevations during therapy and has been linked to rare instances of clinically apparent liver injury.	0	CAS 66376-36-1	0	0	0	0	0	0	0	0	0	0	0	0
Etidronate	O=P(O)(O)C(O)(C)P(=O)(O)O	Therapy with the bisphosphonates has been associated with a low rate of serum enzyme elevations during therapy and has been linked to rare instances of clinically apparent liver injury.	0	CAS 100511-44-2	0	0	0	0	0	0	0	0	0	0	0	0
Ibandronate	CCCCC[N@@](C)CCC(O)(P(O)(=O)O)P(O)(=O)O	Therapy with the bisphosphonates has been associated with a low rate of serum enzyme elevations during therapy and has been linked to rare instances of clinically apparent liver injury.	0	CAS 114084-78-5	0	0	0	0	0	0	0	0	0	0	0	0
Pamidronate	C(P(O)(O)=O)(P(O)(O)=O)(CCN)O	Therapy with the bisphosphonates has been associated with a low rate of serum enzyme elevations during therapy and has been linked to rare instances of clinically apparent liver injury.	0	CAS 40391-99-9	0	0	0	0	0	0	0	0	0	0	0	0
Risedronate	OP(=O)(C(P(=O)(O)O)(Cc1cnccc1)O)O	Therapy with the bisphosphonates has been associated with a low rate of serum enzyme elevations during therapy and has been linked to rare instances of clinically apparent liver injury.	0	CAS 105462-24-6	0	0	0	0	0	0	0	0	0	0	0	0
Zoledronic Acid	c1cncn1CC(O)(P(O)(=O)O)P(O)(=O)O	Therapy with the bisphosphonates has been associated with a low rate of serum enzyme elevations during therapy and has been linked to rare instances of clinically apparent liver injury.	0	CAS 118072-93-8	0	0	0	0	0	0	0	0	0	0	0	0
Alfuzosin	CN(CCCNC(=O)C1CCCO1)c2nc3cc(c(cc3c(n2)N)OC)OC	Alfuzosin is associated with a low rate of transient serum aminotransferase elevations with rare instances of clinically apparent acute liver injury.	0	CAS 81403-80-7	0	0	0	0	0	0	0	0	0	0	0	0
Altretamine	c1(nc(nc(n1)N(C)C)N(C)C)N(C)C	Altretamine therapy has been associated with low rates of serum enzyme elevations during therapy and with rare instances of acute, clinically apparent injury.	0	CAS 645-05-6	0	0	0	0	0	0	0	0	0	0	0	0
Chlorambucil	c1(N(CCCl)CCCl)ccc(cc1)CCCC(O)=O	Chlorambucil therapy has been associated with low rates of serum enzyme elevations during therapy and to rare instances of acute, clinically apparent injury.	0	CAS 305-03-3	0	0	0	0	0	0	0	0	1	0	0	0
Cyclophosphamide	N(CCCl)(CCCl)[P@@]1(OCCCN1)=O.O	Cyclophosphamide therapy is associated with minor transient serum enzyme elevations and has been linked to rare cases of acute liver injury.	0	CAS 6055-19-2	0	0	0	0	0	0	0	0	1	0	0	0
Lomustine	C1(NC(=O)N(CCCl)N=O)CCCCC1	Lomustine therapy is associated with minor transient serum enzyme elevations and has been linked to rare cases of clinically apparent acute liver injury.	0	CAS 13010-47-4	0	1	0	0	0	0	0	0	1	0	0	0
Melphalan	c1(N(CCCl)CCCl)ccc(C[C@@H](C(=O)O)N)cc1	Melphalan therapy has been associated with low rates of serum enzyme elevations during therapy, but when used in high doses as myeloablative therapy in preparation for hematopoietic cell transplantation, it is associated with high rates of enzyme elevations and acute liver injury due to sinusoidal obstruction syndrome.	0	CAS 148-82-3	0	0	0	0	0	0	0	0	1	0	0	0
Procarbazine	c1(C(NC(C)C)=O)ccc(CNNC)cc1	Procarbazine therapy has been associated with serum enzyme elevations during therapy and with rare cases of idiosyncratic, clinically apparent acute liver injury.	0	CAS 671-16-9	0	1	0	0	0	0	0	0	0	0	0	0
Temozolomide	n1(nnc2n(c1=O)cnc2C(=O)N)C	Temozolomide has been associated with a low rate of serum enzyme elevations during treatment and with rare instances of clinically apparent acute liver injury.	0	CAS 85622-93-1	0	1	0	0	0	0	0	0	0	0	0	0
Thiotepa	P(=S)(N1CC1)(N1CC1)N1CC1	Thiotepa therapy has been associated with low rates of serum enzyme elevations during therapy and very rare instances of acute, clinically apparent injury.	0	CAS 52-24-4	0	0	0	0	0	0	0	0	0	0	0	0
Carboplatin	C12(C(=O)O[Pt](OC1=O)([NH3])[NH3])CCC2	Carboplatin therapy is associated with a low rate of transient serum aminotransferase elevations and with rare instances of clinically apparent liver injury.	0	CAS 41575-94-4	0	0	0	0	0	0	0	0	0	0	0	0
Cisplatin	[NH4][Pt+2]([NH4])([Cl-])[Cl-]	Cisplatin has been associated with a low rate of serum enzyme elevations and with rare cases of clinically apparent, acute liver injury.	0	CAS 15663-27-1	0	0	0	0	0	0	0	0	0	0	0	0
Almotriptan	c1c(cc2c(c[nH]c2c1)CCN(C)C)CS(N1CCCC1)(=O)=O	The triptans are generally used in low doses for a limited period of time and have not been associated with serum enzyme elevations, but some have been implicated in rare instances of clinically apparent, acute cholestatic hepatitis.	0	CAS 181183-52-8	0	0	0	1	0	0	0	0	0	0	0	0
Eletriptan	CN1CCC[C@@H]1Cc2c[nH]c3c2cc(cc3)CCS(=O)(=O)c4ccccc4.Br	The triptans are generally used in low doses for a limited period of time and have not been associated with serum enzyme elevations, but some have been implicated in rare instances of clinically apparent, acute cholestatic hepatitis.	0	CAS 143322-58-1	0	0	0	0	0	0	0	0	0	0	0	0
Frovatriptan	CN[C@@H]1CCc2c(c3cc(ccc3[nH]2)C(=O)N)C1	The triptans are generally used in low doses for a limited period of time and have not been associated with serum enzyme elevations, but some have been implicated in rare instances of clinically apparent, acute cholestatic hepatitis.	0	CAS 158747-02-5	0	0	0	0	0	0	0	0	0	0	0	0
Naratriptan	c12c(C3CCN(C)CC3)c[nH]c1ccc(c2)CCS(NC)(=O)=O	The triptans are generally used in low doses for a limited period of time and have not been associated with serum enzyme elevations, but some have been implicated in rare instances of clinically apparent, acute cholestatic hepatitis.	0	CAS 121679-13-8	0	0	0	1	0	0	0	0	0	0	0	0
Rizatriptan	[nH]1cc(c2cc(ccc12)Cn1ncnc1)CCN(C)C	The triptans are generally used in low doses for a limited period of time and have not been associated with serum enzyme elevations, but some have been implicated in rare instances of clinically apparent, acute cholestatic hepatitis.	0	CAS 145202-66-0	0	0	0	0	0	0	0	0	0	0	0	0
Sumatriptan	CNS(=O)(=O)Cc1ccc2c(c1)c(c[nH]2)CCN(C)C	The triptans are generally used in low doses for a limited period of time and have not been associated with serum enzyme elevations, but some have been implicated in rare instances of clinically apparent, acute cholestatic hepatitis.	0	CAS 103628-46-2	0	0	0	1	0	0	0	0	0	0	0	0
Zolmitriptan	c12c([nH]cc1CCN(C)C)ccc(c2)C[C@@H]1NC(=O)OC1	The triptans are generally used in low doses for a limited period of time and have not been associated with serum enzyme elevations, but some have been implicated in rare instances of clinically apparent, acute cholestatic hepatitis.	0	CAS 139264-17-8	0	0	0	0	0	0	0	0	0	0	0	0
Terazosin	COc1cc2c(cc1OC)nc(nc2N)N3CCN(CC3)C(=O)C4CCCO4	Terazosin therapy is associated with a low rate of transient serum aminotransferase elevations and to rare instances of clinically apparent acute liver injury.	0	CAS 63590-64-7	0	0	0	0	0	0	0	0	0	0	0	0
Bendroflumethiazide	NS(=O)(=O)C1=CC2=C(NC(CC3=CC=CC=C3)NS2(=O)=O)C=C1C(F)(F)F	Only rare instances of clinically apparent liver injury have been linked to use of thiazide diuretics.	0	CAS 73-48-3	0	0	0	1	0	0	0	0	1	0	0	0
Chlorothiazide	O=S(c1cc(S(=O)(NC=N2)=O)c2cc1Cl)(N)=O	Only rare instances of clinically apparent liver injury have been linked to use of thiazide diuretics.	0	CAS 58-94-6	0	0	0	1	0	0	0	0	0	0	0	0
Chlorthalidone	O=S(=O)(N)c1c(Cl)ccc(c1)C2(O)c3ccccc3C(=O)N2	Only rare instances of clinically apparent liver injury have been linked to use of thiazide diuretics.	0	CAS 77-36-1	0	0	0	0	0	0	0	0	0	0	0	0
Hydrochlorothiazide	c12c(cc(c(c1)S(=O)(=O)N)Cl)NCNS2(=O)=O	Only rare instances of clinically apparent liver injury have been linked to use of thiazide diuretics.	0	CAS 58-93-5	0	0	0	1	0	0	0	0	0	0	0	0
Indapamide	c12N(C(Cc1cccc2)C)NC(=O)c1cc(c(cc1)Cl)S(=O)(=O)N	Only rare instances of clinically apparent liver injury have been linked to use of thiazide diuretics.	0	CAS 26807-65-8	0	1	0	0	0	0	0	0	0	0	0	0
Methyclothiazide	c12c(cc(S(N)(=O)=O)c(c2)Cl)S([N@@](C)[C@@H](N1)CCl)(=O)=O	Only rare instances of clinically apparent liver injury have been linked to use of thiazide diuretics.	0	CAS 135-07-9	0	0	0	1	0	0	0	0	1	0	0	0
Metolazone	c12c(N[C@@H](C)N(C1=O)c1c(cccc1)C)cc(Cl)c(c2)S(N)(=O)=O	Only rare instances of clinically apparent liver injury have been linked to use of thiazide diuretics.	0	CAS 17560-51-9	0	0	0	0	0	0	0	0	0	0	0	0
Polythiazide	c12c(cc(S(N)(=O)=O)c(c2)Cl)S([N@@](C)[C@@H](N1)CSCC(F)(F)F)(=O)=O	Only rare instances of clinically apparent liver injury have been linked to use of thiazide diuretics.	0	CAS 346-18-9	0	0	0	1	0	0	1	0	1	0	0	0
Amiloride	c1(nc(c(nc1N)N)C(NC(N)=N)=O)Cl	Amiloride has been linked to rare cases of clinically apparent drug-induced liver disease.	0	CAS 2016-88-8	0	0	0	0	0	0	0	0	0	0	0	0
Atenolol	c1(ccc(cc1)CC(=O)N)OCC(CNC(C)C)O	Atenolol has been linked to rare cases of drug-induced liver injury.	0	CAS 29122-68-7	0	0	0	0	0	0	0	0	0	0	0	0
Carvedilol	c12c3c(cccc3)[nH]c1cccc2OC[C@@H](CNCCOc1c(cccc1)OC)O	Carvedilol has been linked to at least one instance of clinically apparent liver injury.	0	CAS 72956-09-3	0	0	0	0	0	0	0	0	0	0	0	0
Metoprolol	COCCC1=CC=C(OCC(O)CNC(C)C)C=C1	Metoprolol has been linked to rare cases of drug-induced liver injury.	0	CAS 37350-58-6	0	0	0	0	0	0	0	0	0	0	0	0
Sotalol	CC(C)NCC(c1ccc(cc1)NS(=O)(=O)C)O	Sotalol has been linked to at least one instance of clinically apparent liver injury.	0	CAS 3930-20-9	0	0	0	1	0	0	0	0	0	0	0	0
Candesartan	CCOc1nc2cccc(c2n1Cc3ccc(cc3)c4ccccc4c5[nH]nnn5)C(=O)O	Candesartan is associated with a low rate of transient serum aminotransferase elevations and has been linked to rare instances of acute liver injury.	0	CAS 139481-59-7	0	0	0	0	0	0	0	0	0	0	0	0
Irbesartan	CCCCC1=NC2(CCCC2)C(=O)N1Cc3ccc(cc3)c4ccccc4c5[nH]nnn5	Irbesartan is associated with a low rate of transient serum aminotransferase elevations and has been linked to rare instances of acute liver injury.	0	CAS 138402-11-6	0	0	0	0	0	0	0	0	0	0	0	0
Losartan	CCCCC1=NC(Cl)=C(CO)N1CC1=CC=C(C=C1)C1=CC=CC=C1C1=NNN=N1	Losartan is associated with a low rate of transient serum aminotransferase elevations and has been linked to rare instances of acute liver injury.	0	CAS 114798-26-4	0	0	0	0	0	0	0	0	0	0	0	0
Valsartan	CCCCC(=O)N(Cc1ccc(cc1)c2ccccc2c3[nH]nnn3)[C@@H](C(C)C)C(=O)O	Valsartan is associated with a low rate of transient serum aminotransferase elevations and has been linked to rare instances of acute liver injury.	0	CAS 137862-53-4	0	0	0	0	0	0	0	0	0	0	0	0
Amlodipine	CCOC(=O)C1=C(NC(=C(C1c2ccccc2Cl)C(=O)OC)C)COCCN	Amlodipine has been linked to a low rate of serum enzyme elevations during therapy and to rare instances of clinically apparent acute liver injury.	0	CAS 88150-42-9	0	0	0	0	0	0	0	0	0	0	0	0
Nimodipine	COCCOC(=O)C1=C(C)NC(C)=C(C1C1=CC(=CC=C1)[N+]([O-])=O)C(=O)OC(C)C	Nimodipine is not widely used and has not been implicated in causing clinically apparent acute liver injury.	0	CAS 66085-59-4	0	0	0	0	0	0	0	0	0	0	0	0
Diltiazem	c1cc2S[C@H]([C@@H](OC(C)=O)C(N(c2cc1)CCN(C)C)=O)c1ccc(cc1)OC	Diltiazem therapy is associated with serum enzyme elevations and has been linked to rare instances of clinically apparent liver injury.	0	CAS 42399-41-7	0	0	0	0	0	0	0	0	0	0	0	0
Nifedipine	CC1=C(C(C(=C(N1)C)C(=O)OC)c2ccccc2[N+](=O)[O-])C(=O)OC	Nifedipine therapy is associated with a low rate of serum enzyme elevations and has been linked to several instances of clinically apparent acute liver injury.	0	CAS 21829-25-4	0	0	0	0	0	0	0	0	0	0	0	0
Verapamil	c1([C@@](CCC[N@@](CCc2cc(c(OC)cc2)OC)C)(C(C)C)C#N)cc(c(OC)cc1)OC	Verapamil has been linked to a low rate of serum enzyme elevations during therapy and to rare instances of clinically apparent acute liver injury.	0	CAS 52-53-9	0	0	0	0	0	0	0	0	0	0	0	0
Silodosin	C(O)CCN1c2c(cc(C[C@H](NCCOc3c(cccc3)OCC(F)(F)F)C)cc2CC1)C(=O)N	Silodosin is associated with a low rate of serum aminotransferase elevations and to rare instances of clinically apparent acute liver injury.	0	CAS 160970-54-7	0	0	0	0	0	0	0	0	1	0	0	0
Tamsulosin	c1(c(ccc(c1)C[C@H](NCCOc1c(cccc1)OCC)C)OC)S(N)(=O)=O	Tamsulosin therapy is associated with a low rate of serum aminotransferase elevations but clinically apparent acute liver injury due to tamsulosin is very rare.	0	CAS 106133-20-4	0	0	0	0	0	0	0	0	0	0	0	0
Alprazolam	c12c(C(c3ccccc3)=NCc3n1c(nn3)C)cc(Cl)cc2	alprazolam therapy has not been associated with serum aminotransferase or alkaline phosphatase elevations, and clinically apparent liver injury from alprazolam has been reported but is very rare.	0	CAS 28981-97-7	0	0	0	0	0	0	0	0	0	0	0	0
Donepezil	N1(CCC(CC2C(=O)c3cc(c(cc3C2)OC)OC)CC1)Cc1ccccc1	Donepezil is associated with a minimal rate of serum enzyme elevations during therapy and has only rarely been implicated as a cause of clinically apparent liver injury.	0	CAS 120014-06-4	0	0	0	0	0	0	0	0	0	0	0	0
Memantine	C1[C@@]2(CC3(CC(C2)C[C@@]1(C3)C)N)C	Memantine is associated with a minimal rate of serum enzyme elevations during therapy and has only rarely been implicated as a cause of clinically apparent acute liver injury.	0	CAS 19982-08-2	0	0	0	0	0	0	0	0	0	0	0	0
Tacrine	c12c(c(c3c(n1)CCCC3)N)cccc2	Tacrine therapy is associated with a very high rate of serum aminotransferase elevations during therapy and has been linked to several instances of clinically apparent, acute liver injury.	0	CAS 321-64-2	0	0	0	0	0	0	0	0	0	0	0	0
Amoxicillin	N12[C@@H]([C@@H](C2=O)NC(=O)[C@@H](c2ccc(cc2)O)N)SC([C@@H]1C(=O)O)(C)C	Amoxicillin and other aminopenicillins have been linked with idiosyncratic liver injury, but only rarely and in isolated case reports.	0	CAS 26787-78-0	0	0	0	0	0	0	0	0	0	0	0	0
Ampicillin	N([C@H]1[C@@H]2N(C1=O)[C@H](C(C)(C)S2)C(=O)O)C([C@@H](c1ccccc1)N)=O	Ampicillin has been linked with idiosyncratic liver injury but very rarely and in isolated case reports.	0	CAS 69-53-4	0	0	0	0	0	0	0	0	0	0	0	0
Amphetamine	c1(ccccc1)CC(N)C	there have been several case reports of clinically apparent acute liver injury attributed to the amphetamines, particularly when used intravenously.	0	CAS 300-62-9	0	0	0	0	0	0	0	0	0	0	0	0
Anastrozole	CC(C)(C#N)C1=CC(=CC(CN2C=NC=N2)=C1)C(C)(C)C#N	Anastrozole has been associated with a low rate of serum enzyme elevations during therapy and rare instances of clinically apparent liver injury.	0	CAS 120511-73-1	0	0	0	0	0	0	0	0	0	0	0	0
Desflurane	C(C(F)(F)F)(OC(F)F)F	Rare single case reports of severe acute liver injury resembling halothane hepatitis due to desflurane have been published.	0	CAS 57041-67-5	0	0	0	0	0	0	0	0	1	0	0	0
Sevoflurane	C(OC(C(F)(F)F)C(F)(F)F)F	Sevoflurane has been implicated in rare single case reports of severe acute liver injury similar to halothane hepatitis.	0	CAS 28523-86-6	0	0	0	0	0	0	0	0	1	0	0	0
Propofol	c1(c(c(C(C)C)ccc1)O)C(C)C	Propofol has been associated with rare instances of idiosyncratic acute liver injury;	0	CAS 2078-54-8	0	0	0	0	0	0	0	0	0	0	0	0
Bicalutamide	c1(c(ccc(c1)NC([C@@](CS(c1ccc(F)cc1)(=O)=O)(C)O)=O)C#N)C(F)(F)F	Bicalutamide is a nonsteroidal antiandrogen similar in structure to flutamide that is used widely in the therapy of prostate cancer and has been linked to rare instances of liver injury.	0	CAS 90357-06-5	0	0	0	0	0	0	0	0	1	0	0	0
Nilutamide	CC1(C(=O)N(C(=O)N1)c2ccc(c(c2)C(F)(F)F)[N+](=O)[O-])C	Nilutamide is an oral nonsteroidal antiandrogen similar in structure to flutamide that is used widely in the therapy of prostate cancer and has been linked to rare instances of liver injury.	0	CAS 63612-50-0	0	0	0	0	0	0	0	0	1	0	0	0
Propafenone	c1(c(C(CCc2ccccc2)=O)cccc1)OC[C@@H](CNCCC)O	Long term propafenone therapy is associated with a low rate of serum aminotransferase elevations and therapy rarely can cause a self limited, acute cholestatic liver injury.	0	CAS 54063-53-5	0	0	0	0	0	0	0	0	0	0	0	0
Montelukast	OC(=O)CC1(CC1)CS[C@H](CCC1=CC=CC=C1C(O)(C)C)C1=CC=CC(\C=C\C2=NC3=C(C=CC(Cl)=C3)C=C2)=C1	Montelukast is an orally available leukotriene receptor antagonist which is widely used for the prophylaxis and chronic treatment of asthma and has been linked to rare cases of clinically apparent liver injury.	0	CAS 158966-92-8	0	0	0	0	0	0	1	0	0	0	0	0
Zileuton	c1([C@@H](N(C(N)=O)O)C)cc2ccccc2s1	Zileuton has been linked to several cases of drug induced liver disease and is considered to be contraindicated in patients with active liver disease.	0	CAS 111406-87-2	0	0	0	0	0	0	0	0	0	0	0	0
Ticlopidine	c12c(CCN(C1)Cc1c(cccc1)Cl)scc2	Ticlopidine is associated with a low rate of serum enzyme elevations during treatment and has been linked to rare instances of idiosyncratic, clinically apparent acute liver injury.	0	CAS 55142-85-3	0	0	0	0	0	0	0	0	0	0	0	0
Clopidogrel	C1[N@@]([C@@H](C(=O)OC)c2ccccc2Cl)Cc2c(C1)scc2	Clopidogrel has been linked to rare instances of idiosyncratic, clinically apparent acute liver injury.	0	CAS 113665-84-2	0	0	0	0	0	0	0	0	0	0	0	0
Dabigatran	CCCCCCOC(=O)N=C(N)C1=CC=C(NCC2=NC3=C(C=CC(=C3)C(=O)N(CCC(=O)OCC)C3=CC=CC=N3)N2C)C=C1	Dabigatran therapy has been associated with a low rate of serum enzyme elevations and rare instances of liver enzyme elevations and jaundice.	0	CAS 211915-06-9	0	0	0	0	0	0	0	0	0	0	0	0
Warfarin	CC(=O)CC(C1=CC=CC=C1)C1=C(O)C2=C(OC1=O)C=CC=C2	Warfarin therapy is associated with rare instances of idiosyncratic, clinically apparent liver injury that are usually mild and rapidly reversible on stopping.	0	CAS 81-81-2	0	0	0	0	0	0	0	0	0	0	0	0
Clorazepate	C1(=NC(C(=O)Nc2c1cc(cc2)Cl)C(=O)[O-])c1ccccc1.O[K].[K+]	Therapy with clorazepate is not associated with serum aminotransferase elevations, and cases of clinically apparent liver injury from clorazepate have been reported but are very rare.	0	CAS 23887-31-2	0	0	0	0	0	0	0	0	0	0	0	0
Gabapentin	C1CCC(CC1)(CC(=O)O)CN	Therapy with gabapentin is not associated with serum aminotransferase elevations, and clinically apparent liver injury from gabapentin is very rare.	0	CAS 60142-96-3	0	0	0	0	0	0	0	0	0	0	0	0
Levetiracetam	N1([C@H](C(=O)N)CC)C(=O)CCC1	Levetiracetam has been linked to rare instances of serum aminotransferase and alkaline phosphatase elevations during treatment and to rare cases of clinically apparent drug induced liver disease.	0	CAS 102767-28-2	0	0	0	0	0	0	0	0	0	0	0	0
Oxcarbazepine	c12N(c3c(cccc3)CC(c1cccc2)=O)C(N)=O	Oxcarbazepine has been linked to rare instances of clinically apparent acute drug induced liver injury which resembles carbamazepine hepatotoxicity.	0	CAS 28721-07-5	0	0	0	0	0	0	0	0	0	0	0	0
Pregabalin	C([C@@H](CC(C)C)CC(O)=O)N	Therapy with pregabalin is not associated with serum aminotransferase elevations, and clinically apparent liver injury from pregabalin has been reported but appears to be quite rare.	0	CAS 148553-50-8	0	0	0	0	0	0	0	0	0	0	0	0
Topiramate	[H][C@@]12CO[C@@]3(COS(N)(=O)=O)OC(C)(C)O[C@@]3([H])[C@]1([H])OC(C)(C)O2	Topiramate has been rarely associated with hepatic injury and largely when used in combination with other anticonvulsant medications.	0	CAS 97240-79-4	0	0	0	0	0	0	0	0	0	0	0	0
Zonisamide	c12c(noc1cccc2)CS(N)(=O)=O	Zonisamide has not been associated with elevations in serum aminotransferase levels and clinically apparent drug induced liver disease has been reported with its use but is very rare.	0	CAS 68291-97-4	0	0	0	0	0	0	0	0	0	0	0	0
Isocarboxazid	c1(onc(c1)C(NNCc1ccccc1)=O)C	Isocarboxazid therapy is associated with rare instances of clinically apparent acute liver injury.	0	CAS 59-63-2	0	1	0	0	0	0	0	0	0	0	0	0
Phenelzine	c1(ccccc1)CCNN	Phenelzine therapy is associated with rare instances of clinically apparent acute liver injury.	0	CAS 51-71-8	0	1	0	0	0	0	0	0	0	0	0	0
Tranylcypromine	c1ccccc1[C@H]1[C@@H](N)C1	Tranylcypromine therapy is associated with rare instances of clinically apparent acute liver injury.	0	CAS 155-09-9	0	0	0	0	0	0	0	0	0	1	0	0
Bupropion	CC(C(=O)c1cccc(c1)Cl)NC(C)(C)C	Bupropion therapy can be associated with transient, usually asymptomatic elevations in serum aminotransferase levels and has been linked to rare instances of clinically apparent acute liver injury.	0	CAS 34841-39-9	0	0	0	0	0	0	0	0	0	0	0	0
Mirtazapine	CN1CCN2C(C1)C1=CC=CC=C1CC1=C2N=CC=C1	Mirtazapine therapy can be associated with transient asymptomatic elevations in serum aminotransferase levels and has been linked to rare instances of clinically apparent acute liver injury.	0	CAS 61337-67-5	0	0	0	0	0	0	0	0	0	0	0	0
Trazodone	c1ccn2c(c1)nn(c2=O)CCCN3CCN(CC3)c4cccc(c4)Cl	Trazodone therapy can be associated with transient, usually asymptomatic elevations in serum aminotransferase levels and has been linked to rare instances of clinically apparent acute liver injury.	0	CAS 19794-93-5	0	1	0	0	0	0	0	0	0	0	0	0
Citalopram	c12[C@@](c3ccc(F)cc3)(OCc1cc(C#N)cc2)CCCN(C)C	Citalopram have been associated with rare instances of clinically apparent acute liver injury.	0	CAS 59729-33-8	0	0	0	0	0	0	0	0	0	0	0	0
Duloxetine	s1cccc1[C@@H](Oc1cccc2c1cccc2)CCNC	Duloxetine therapy can be associated with transient asymptomatic elevations in serum aminotransferase levels and has been linked to rare instances of clinically apparent acute liver injury.	0	CAS 136434-34-9	0	0	0	0	0	0	0	0	0	0	0	0
Fluoxetine	c1([C@@H](Oc2ccc(C(F)(F)F)cc2)CCNC)ccccc1	Fluoxetine therapy can be associated with transient asymptomatic elevations in serum aminotransferase levels and has been linked to rare instances of clinically apparent acute liver injury.	0	CAS 54910-89-3	0	0	0	0	0	0	0	0	1	0	0	0
Fluvoxamine	c1(\C(CCCCOC)=N\OCCN)ccc(C(F)(F)F)cc1	Fluvoxamine therapy can be associated with transient asymptomatic elevations in serum aminotransferase levels and has been linked to rare instances of clinically apparent acute liver injury.	0	CAS 54739-18-3	0	0	0	0	0	0	0	0	1	0	0	0
Paroxetine	c1([C@H]2[C@H](COc3cc4c(OCO4)cc3)CNCC2)ccc(F)cc1	Paroxetine therapy can be associated with transient asymptomatic elevations in serum aminotransferase levels and has been linked to rare instances of clinically apparent acute liver injury.	0	CAS 61869-08-7	0	0	0	0	0	0	0	0	0	0	0	0
Sertraline	CN[C@H]1CC[C@H](c2c1cccc2)c3ccc(c(c3)Cl)Cl	Sertraline therapy can be associated with transient asymptomatic elevations in serum aminotransferase levels and has been linked to rare instances of clinically apparent acute liver injury.	0	CAS 79617-96-2	0	0	0	0	0	0	0	0	0	0	0	0
Venlafaxine	C1CCCC(C1)([C@@H](c1ccc(cc1)OC)CN(C)C)O	Venlafaxine therapy can be associated with transient asymptomatic elevations in serum aminotransferase levels and has been linked to rare instances of clinically apparent acute liver injury.	0	CAS 93413-69-5	0	0	0	0	0	0	0	0	0	0	0	0
Protriptyline	c3cc2c(\C=C/c1c(cccc1)C2CCCNC)cc3	The potential hepatotoxicity specifically of protriptyline, however, has not been well defined.	0	CAS 438-60-8	0	0	0	0	0	0	0	0	0	0	0	0
Linagliptin	CC#CCN1C2=C(N=C1N3CCC[C@H](C3)N)N(C(=O)N(C2=O)CC4=NC5=CC=CC=C5C(=N4)C)C	Linagliptin has been linked to rare instances of clinically apparent liver injury.	0	CAS 668270-12-0	0	0	0	0	0	0	0	0	0	0	0	0
Saxagliptin	O=C(N1[C@H](C#N)C[C@@H]2C[C@H]12)[C@@H](N)C35CC4CC(C3)CC(O)(C4)C5	Saxagliptin is a relatively new medication and has yet to be implicated in causing clinically apparent liver injury.	0	CAS 361442-04-8	0	0	0	0	0	0	0	0	0	1	0	0
Sitagliptin	c1(c(F)cc(c(F)c1)C[C@H](CC(N1CCn2c(C1)nnc2C(F)(F)F)=O)N)F	Only rare isolated reports of liver injury due to sitagliptin have been published.	0	CAS 486460-32-6	0	0	0	0	0	0	0	0	1	0	0	0
Metformin	C(=N)(NC(=N)N)N(C)C	Metformin has not been linked to serum enzyme elevations during therapy and is an exceeding rare cause of idiosyncratic clinically apparent acute liver injury.	0	CAS 657-24-9	0	0	0	0	0	0	0	0	0	0	0	0
Nateglinide	C([C@@H]1CC[C@@H](C(C)C)CC1)(N[C@@H](Cc1ccccc1)C(=O)O)=O	Nateglinide has been linked to rare instances of clinically apparent acute liver injury.	0	CAS 105816-04-4	0	0	0	0	0	0	0	0	0	0	0	0
Repaglinide	c1c(c(ccc1)[C@H](CC(C)C)NC(=O)Cc1cc(c(cc1)C(O)=O)OCC)N1CCCCC1	Repaglinide has been linked to rare instances of clinically apparent acute liver injury.	0	CAS 135062-02-1	0	0	0	0	0	0	0	0	0	0	0	0
Pioglitazone	CCc1ccc(nc1)CCOc2ccc(cc2)CC3C(=O)NC(=O)S3.Cl	Pioglitazone has been linked to rare instances of acute liver injury.	0	CAS 111025-46-8	0	0	0	0	0	0	0	0	0	0	0	0
Rosiglitazone	CN(CCOc1ccc(cc1)CC2C(=O)NC(=O)S2)c3ccccn3	Rosiglitazone has been linked to rare instances of acute liver injury.	0	CAS 122320-73-4	0	0	0	0	0	0	0	0	0	0	0	0
Flucytosine	n1c(c(F)c[nH]c1=O)N	Flucytosine therapy can cause transient mild-to-moderate serum aminotransferase elevations and has been mentioned as a very rare cause of clinically apparent acute drug induced liver injury.	0	CAS 2022-85-7	0	0	0	0	0	0	0	0	1	0	0	0
Griseofulvin	C1([C@@]2(Oc3c(c(OC)cc(OC)c13)Cl)C(=CC(=O)C[C@H]2C)OC)=O	Griseofulvin therapy can cause transient mild to moderate serum aminotransferase elevations and has very rarely been linked to clinically apparent acute drug induced liver injury.	0	CAS 126-07-8	0	0	0	0	0	0	0	0	0	0	0	0
Itraconazole	c1(c(ccc(c1)Cl)[C@@]1(O[C@H](CO1)COc1ccc(cc1)N1CCN(CC1)c1ccc(cc1)n1c(=O)n(nc1)C(C)CC)Cn1cncn1)Cl	Itraconazole therapy is associated with transient, mild-to-moderate serum elevations and rarely can lead to clinically apparent acute drug induced liver injury.	0	CAS 84625-61-6	0	1	0	0	0	0	0	0	0	0	1	0
Pentamidine	c1(ccc(OCCCCCOc2ccc(C(N)=N)cc2)cc1)C(N)=N	Pentamidine has been associated with transient serum aminotransferase elevations during therapy and with rare instances of clinically apparent liver injury.	0	CAS 100-33-4	0	0	0	0	0	0	0	0	0	0	0	0
Ivermectin	C1[C@]2(O[C@H]3C[C@@H]1OC([C@H]1[C@@]4([C@H](OCC4=CC=C[C@@H]([C@@H](C(=CC3)C)O[C@H]3C[C@@H]([C@@H](O[C@@H]4C[C@@H]([C@@H](O)[C@@H](O4)C)OC)[C@@H](O3)C)OC)C)[C@@H](C(=C1)C)O)O)=O)O[C@@H]([C@H](CC2)C)[C@@H](CC)C.C1[C@]2(O[C@@H]3CC=C([C@@H](O[C@H]4C[C@@H]([C@@H](O[C@@H]5C[C@@H]([C@@H](O)[C@@H](O5)C)OC)[C@@H](O4)C)OC)[C@H](C=CC=C4[C@@]5([C@H](C(O[C@@H]1C3)=O)C=C(C)[C@H]([C@H]5OC4)O)O)C)C)O[C@@H]([C@@…	Ivermectin therapy has been associated with minor, self-limiting serum aminotransferase elevations and very rare instances of clinically apparent liver injury.	0	CAS 70288-86-7	0	0	0	0	0	0	0	0	0	0	0	0
Mebendazole	c12c([nH]c(n2)NC(OC)=O)ccc(c1)C(c1ccccc1)=O	Mebendazole when given for prolonged periods in high doses has been associated with elevations in serum enzyme levels, and rare instances of acute, clinically apparent liver injury have been linked to its use.	0	CAS 31431-39-7	0	0	0	0	0	0	0	1	0	0	0	0
Cyclizine	CN1CCN(CC1)C(C2=CC=CC=C2)C3=CC=CC=C3	Cyclizine has been linked to very rare instances of clinically apparent acute liver injury.	0	CAS 82-92-8	0	0	0	0	0	0	0	0	0	0	0	0
Cyproheptadine	c43\C(=C1/CCN(C)CC1)c2ccccc2\C=C/c3cccc4	Cyproheptadine has been linked to rare instances of clinically apparent liver injury.	0	CAS 129-03-3	0	0	0	0	0	0	0	0	0	0	0	0
Cetirizine	C1CN(CCN1CCOCC(=O)O)C(C2=CC=CC=C2)C3=CC=C(C=C3)Cl	Cetirizine and levocetirizine have been linked to rare, isolated instances of clinically apparent acute liver injury.	0	CAS 83881-51-0	0	0	0	0	0	0	0	0	0	0	0	0
Fexofenadine	O=C(O)C(c1ccc(cc1)C(O)CCCN2CCC(CC2)C(O)(c3ccccc3)c4ccccc4)(C)C	Fexofenadine has been linked to rare instances of clinically apparent acute liver injury.	0	CAS 83799-24-0	0	0	1	0	0	0	0	0	0	0	0	0
Loratadine	O=C(OCC)N4CC/C(=C2/c1ccc(Cl)cc1CCc3cccnc23)CC4	Loratadine and desloratadine have been linked to rare, isolated instances of clinically apparent acute liver injury.	0	CAS 79794-75-5	0	0	0	0	0	0	0	0	0	0	0	0
Desloratadine	Clc4cc2c(C(/c1ncccc1CC2)=C3/CCNCC3)cc4	Loratadine and desloratadine have been linked to rare, isolated instances of clinically apparent acute liver injury.	0	CAS 100643-71-8	0	0	0	0	0	0	0	0	0	0	0	0
Clofibrate	c1(OC(C(=O)OCC)(C)C)ccc(cc1)Cl	Clofibrate therapy is associated with mild and transient serum aminotransferase elevations and with rare instances of acute liver injury.	0	CAS 637-07-0	0	0	0	0	0	0	0	0	0	0	0	0
Gemfibrozil	c1(c(ccc(c1)C)C)OCCCC(C(O)=O)(C)C	Gemfibrozil therapy is associated with mild and transient serum aminotransferase elevations and with rare instances of acute liver injury.	0	CAS 25812-30-0	0	0	0	0	0	0	0	0	0	0	0	0
Atorvastatin	c1(c(n(CC[C@H](C[C@H](CC(=O)O)O)O)c(c1C(Nc1ccccc1)=O)C(C)C)c1ccc(F)cc1)c1ccccc1	Atorvastatin is a commonly used cholesterol lowering agent (statin) that is associated with mild, asymptomatic and self-limited serum aminotransferase elevations during therapy and rarely with clinically apparent acute liver injury.	0	CAS 134523-00-5	0	0	0	0	0	0	0	0	0	0	0	0
Ezetimibe	c1(ccc([C@H](CC[C@H]2C(=O)N(c3ccc(cc3)F)[C@@H]2c2ccc(cc2)O)O)cc1)F	Ezetimibe therapy is associated with a low rate of serum aminotransferase elevations and clinically apparent liver injury due to ezetimibe occurs, but is rare.	0	CAS 163222-33-1	0	0	0	0	0	0	0	0	0	0	0	0
Fluvastatin	[Na+].c1(c2c3ccccc3n(c2\C=C\[C@@H](C[C@@H](CC(=O)[O-])O)O)C(C)C)ccc(F)cc1	Fluvastatin is a commonly used cholesterol lowering agent (statin) that is associated with mild, asymptomatic and self-limited serum aminotransferase elevations during therapy and rarely with clinically apparent acute liver injury.	0	CAS 93957-54-1	0	0	0	0	0	0	0	0	0	0	0	0
Lovastatin	C1[C@H](OC(=O)C[C@@H]1O)CC[C@@H]1[C@H]2[C@@H](OC([C@H](CC)C)=O)C[C@@H](C)C=C2C=C[C@@H]1C	Lovastatin is a commonly used cholesterol lowering agent (statin) that is associated with mild, asymptomatic and self-limited serum aminotransferase elevations during therapy and rarely with clinically apparent acute liver injury.	0	CAS 75330-75-5	0	0	0	0	0	0	0	0	0	0	0	0
Pitavastatin	c12ccccc1c(c(c(n2)C1CC1)\C=C\[C@H](C[C@H](CC(=O)O)O)O)c1ccc(cc1)F	Pitavastatin is a relatively newly developed cholesterol lowering agent (statin) that is associated with mild, asymptomatic and self-limited serum aminotransferase elevations during therapy, but has had limited use and has yet to be linked with clinically apparent acute liver injury.	0	CAS 147526-32-7	0	0	0	0	0	0	0	0	0	0	0	0
Pravastatin	C1=2C=C[C@H](C)[C@@H]([C@H]1[C@H](C[C@@H](O)C2)OC([C@H](CC)C)=O)CC[C@H](C[C@H](CC(O)=O)O)O	Pravastatin is a commonly used cholesterol lowering agent (statin) that is associated with mild, asymptomatic and self-limited serum aminotransferase elevations during therapy, and rarely with clinically apparent acute liver injury.	0	CAS 81093-37-0	0	0	0	0	0	0	0	0	0	0	0	0
Rosuvastatin	c1(nc(N(S(=O)(=O)C)C)nc(c1\C=C\[C@@H](C[C@H](CC(O)=O)O)O)c1ccc(cc1)F)C(C)C	Rosuvastatin is a relatively newly developed cholesterol lowering agent (statin) that is associated with mild, asymptomatic and self-limited serum aminotransferase elevations during therapy, and rarely with clinically apparent acute liver injury.	0	CAS 287714-41-4	0	0	0	1	0	0	0	0	0	0	0	0
Simvastatin	C1[C@H](OC(=O)C[C@@H]1O)CC[C@@H]1[C@H]2[C@@H](OC(C(CC)(C)C)=O)C[C@@H](C)C=C2C=C[C@@H]1C	Simvastatin is a commonly used cholesterol lowering agent (statin) that is associated with mild, asymptomatic and self-limited serum aminotransferase elevations during therapy, and rarely with clinically apparent acute liver injury.	0	CAS 79902-63-9	0	0	0	0	0	0	0	0	0	0	0	0
Artemisinin	O=C3O[C@@H]4O[C@@]1(OO[C@@]42[C@@H](CC1)[C@H](C)CC[C@H]2[C@H]3C)C	Several artemisinin derivatives have been developed for clinical use in prevention and treatment of malaria, several of which have been linked to rare instances of acute liver injury.	0	CAS 63968-64-9	0	0	0	0	0	0	0	0	0	0	0	0
Atovaquone	c1ccc2C(C(O)=[C@@](C3CC[C@@H](CC3)c3ccc(cc3)Cl)C(c2c1)=O)=O	Atovaquone therapy is associated with low rates of serum enzyme elevations and has been linked to only rare cases of clinically apparent liver injury.	0	CAS 95233-18-4	0	0	0	0	0	0	0	0	0	0	0	0
Chloroquine	CCN(CC)CCCC(C)Nc1ccnc2c1ccc(c2)Cl	Chloroquine is not associated with serum enzyme elevations and is an extremely rare cause of clinically apparent acute liver injury.	0	CAS 54-05-7	0	0	0	0	0	0	0	0	0	0	0	0
Proguanil	Clc1ccc(NC(=N/C(=N/C(C)C)N)N)cc1	Proguanil has not been evaluated extensively as a single agent, but the combinations of proguanil with atovaquone or chloroquine have been used to treat malaria and have been linked to serum enzyme elevations during therapy and rare instances of clinically apparent acute liver injury.	0	CAS 500-92-5	0	0	0	0	0	0	0	0	0	0	0	0
Quinine	[C@@H]12[C@H](CN([C@@H](C1)[C@@H](c1ccnc3c1cc(OC)cc3)O)CC2)C=C	Quinine therapy has been associated with rare instances of hypersensitivity reactions which can be accompanied by hepatitis and mild jaundice.	0	CAS 130-95-0	0	0	0	0	0	0	0	0	0	0	0	0
Pyrimethamine	CCc1c(c(nc(n1)N)N)c2ccc(cc2)Cl	Pyrimethamine/ sulfadoxine has been linked with rare cases of idiosyncratic liver injury which resembles the hepatotoxicity associated with sulfonamides.	0	CAS 58-14-0	0	0	0	0	0	0	0	0	0	0	0	0
Sulfadoxine	COc1c(ncnc1OC)NS(=O)(=O)c2ccc(cc2)N	Pyrimethamine/ sulfadoxine has been linked with rare cases of idiosyncratic liver injury which resembles the hepatotoxicity associated with sulfonamides.	0	CAS 2447-57-6	0	0	0	1	1	0	0	0	0	0	0	0
Epirubicin	O=C2c1c(O)c5c(c(O)c1C(=O)c3cccc(OC)c23)C[C@@](O)(C(=O)CO)C[C@@H]5O[C@@H]4O[C@H]([C@H](O)[C@@H](N)C4)C	Epirubicin and idarubicin have similar profiles of activity and adverse events as doxorubicin, but have been less commonly used and their potential for causing liver injury has been less well defined.	0	CAS 56420-45-2	0	0	0	0	0	0	0	0	0	0	0	0
Idarubicin	O=C2c1c(O)c5c(c(O)c1C(=O)c3ccccc23)C[C@@](O)(C(=O)C)C[C@@H]5O[C@@H]4O[C@H]([C@@H](O)[C@@H](N)C4)C	Epirubicin and idarubicin have similar profiles of activity and adverse events as doxorubicin, but have been less commonly used and their potential for causing liver injury has been less well defined.	0	CAS 58957-92-9	0	0	0	0	0	0	0	0	0	0	0	0
Mitoxantrone	C1=CC(=C2C(=C1NCCNCCO)C(=O)C3=C(C=CC(=C3C2=O)O)O)NCCNCCO	Mitoxantrone therapy is often accompanied by mild to moderate elevations in serum aminotransferase levels, but in typical doses it rarely causes clinically apparent, acute liver injury.	0	CAS 65271-80-9	0	0	0	0	0	0	0	0	0	0	0	0
Fluorouracil	c1(c(c[nH]c([nH]1)=O)F)=O	Fluorouracil is associated with a low rate of transient serum aminotransferase elevations during therapy and has been implicated in rare cases of clinically apparent acute liver injury.	0	CAS 51-21-8	0	0	0	0	0	0	0	0	1	0	0	0
Exemestane	O=C\1\C=C/[C@]3(C(=C/1)/C(=C)C[C@H]4[C@@H]2CCC(=O)[C@]2(CC[C@H]34)C)C	Exemestane has been associated with a low rate of serum enzyme elevations during therapy and rare instances of clinically apparent liver injury.	0	CAS 107868-30-4	1	0	0	0	0	0	0	0	0	0	0	0
Letrozole	N#Cc1ccc(cc1)C(c2ccc(C#N)cc2)n3ncnc3	Letrozole has been associated with a low rate of serum enzyme elevations during therapy and rare instances of clinically apparent liver injury.	0	CAS 112809-51-5	0	0	0	0	0	0	0	0	0	0	0	0
Erlotinib	n1cnc(c2cc(c(cc12)OCCOC)OCCOC)Nc1cc(ccc1)C#C	Erlotinib therapy is associated with transient elevations in serum aminotransferase levels during therapy and rare instances of clinically apparent acute liver injury.	0	CAS 183321-74-6	0	0	0	0	0	0	0	0	0	0	0	0
Gefitinib	c12c(ncnc1cc(c(c2)OCCCN1CCOCC1)OC)Nc1cc(Cl)c(cc1)F	Gefitinib therapy is associated with transient elevations in serum aminotransferase levels and rare instances of clinically apparent acute liver injury.	0	CAS 184475-35-2	0	0	0	0	0	0	0	0	0	0	0	0
Lapatinib	c1cc2ncnc(Nc3ccc(c(c3)Cl)OCc3cccc(c3)F)c2cc1c1oc(cc1)CNCCS(=O)(=O)C	Lapatinib therapy is associated with transient elevations in serum aminotransferase levels and rare instances of clinically apparent acute liver injury.	0	CAS 388082-78-8	0	0	0	0	0	0	0	0	0	0	1	0
Nilotinib	c1c(cc(cc1n1cc(nc1)C)NC(=O)c1cc(c(cc1)C)Nc1nccc(n1)c1cccnc1)C(F)(F)F	Nilotinib therapy is associated with transient elevations in serum aminotransferase levels and rare instances of clinically apparent acute liver injury.	0	CAS 641571-10-0	0	0	0	0	0	0	0	0	1	0	0	0
Sunitinib	c1cc(cc2c1NC(=O)C\2=C/c1[nH]c(c(c1C)C(=O)NCCN(CC)CC)C)F	Sunitinib therapy is associated with transient elevations in serum aminotransferase and bilirubin levels and rare instances of clinically apparent acute liver injury.	0	CAS 557795-19-4	0	0	0	0	0	0	0	0	0	0	0	0
Trihexyphenidyl	c1([C@@](C2CCCCC2)(CCN2CCCCC2)O)ccccc1	Trihexyphenidyl has not been associated with serum enzyme elevations during treatment, but has been implicated in rare cases of acute liver injury.	0	CAS 144-11-6	0	0	0	0	0	0	0	0	0	0	0	0
Levodopa	c1(c(ccc(c1)C[C@@H](C(O)=O)N)O)O	Treatment with the combination of levodopa and carbidopa has been associated with mild and transient increases in serum enzymes in a proportion of treated patients and with very rare instances of clinically apparent acute liver injury.	0	CAS 59-92-7	0	0	0	0	0	0	0	0	0	0	0	0
Carbidopa	C([C@@](C(O)=O)(NN)C)c1cc(c(O)cc1)O.O	Treatment with the combination of levodopa and carbidopa has been associated with mild and transient increases in serum enzymes in a proportion of treated patients and with very rare instances of clinically apparent acute liver injury.	0	CAS 28860-95-9	0	1	0	0	0	0	0	0	0	0	0	0
Apomorphine	c12c3c4c(ccc(c4O)O)C[C@H]1[N@@](CCc2ccc3)C	The use of apomorphine has been limited, but it has not been associated with serum enzyme elevations during treatment nor has it been implicated in cases of acute liver injury.	0	CAS 41372-20-7	0	0	0	0	0	0	0	0	0	0	0	0
Bromocriptine	N12[C@@]([C@H]3N(CCC3)C([C@@H]2CC(C)C)=O)(O[C@@](C1=O)(NC([C@@H]1C=C2c3c4c(c(Br)[nH]c4ccc3)C[C@H]2[N@@](C1)C)=O)C(C)C)O	Bromocriptine therapy is associated with low rate of transient serum enzyme elevations during treatment and has been implicated in rare cases of acute liver injury.	0	CAS 25614-03-3	0	0	0	0	0	0	0	0	0	0	0	0
Pergolide	CCCN1C[C@@H](C[C@H]2[C@H]1Cc3c[nH]c4c3c2ccc4)CSC.CS(=O)(=O)O	Pergolide therapy is associated with low rate of transient serum enzyme elevations during treatment and has been implicated in rare cases of acute liver injury.	0	CAS 66104-22-1	0	0	0	0	0	0	1	0	0	0	0	0
Fluphenazine	c1ccc2c(c1)N(c3cc(ccc3S2)C(F)(F)F)CCCN4CCN(CC4)CCO	Fluphenazine can cause mild and transient serum enzyme elevations and has been linked to rare instances of clinically apparent cholestatic liver injury.	0	CAS 69-23-8	0	0	0	0	0	0	0	0	1	0	0	1
Thioridazine	CN1CCCCC1CCN2c3ccccc3Sc4c2cc(cc4)SC	Thioridazine has been linked to rare instances of clinically apparent acute cholestatic liver injury.	0	CAS 50-52-2	0	0	0	0	0	0	1	0	0	0	0	1
Clozapine	CN1CCN(CC1)C2=Nc3cc(ccc3Nc4c2cccc4)Cl	Clozapine therapy is associated with serum aminotransferase elevations and in rare instances has been linked to clinically apparent acute liver injury.	0	CAS 5786-21-0	0	0	0	0	0	0	0	0	0	0	0	0
Olanzapine	C=1(c2c(Nc3c(N1)cccc3)sc(c2)C)N1CCN(C)CC1	Olanzapine is not infrequently associated with serum aminotransferase elevations during therapy and there have been rare instances of clinically apparent acute liver injury linked to its use.	0	CAS 132539-06-1	0	0	0	0	0	0	0	0	0	0	0	0
Quetiapine	c1ccc2c(c1)C(=Nc3ccccc3S2)N4CCN(CC4)CCOCCO	Use of quetiapine has been associated with serum aminotransferase elevations and in rare instances with clinically apparent acute liver injury.	0	CAS 111974-69-7	0	0	0	0	0	0	0	0	0	0	0	0
Risperidone	Cc1c(c(=O)n2c(n1)CCCC2)CCN3CCC(CC3)c4c5ccc(cc5on4)F	Risperidone therapy is associated with serum aminotransferase elevations and in rare instances has been linked to clinically apparent acute liver injury.	0	CAS 106266-06-2	0	0	0	0	0	0	0	0	0	0	0	0
Haloperidol	c1(C2(CCN(CCCC(c3ccc(F)cc3)=O)CC2)O)ccc(Cl)cc1	Haloperidol therapy is commonly associated with minor serum aminotransferase elevations and in very rare instances has been linked to clinically apparent acute liver injury.	0	CAS 52-86-8	0	0	0	0	0	0	0	0	0	0	0	0
Loxapine	C1(=Nc2c(Oc3c1cc(cc3)Cl)cccc2)N1CCN(CC1)C	Loxapine therapy is commonly associated with minor serum aminotransferase elevations and in very rare instances has been linked to clinically apparent acute liver injury.	0	CAS 1977-10-2	0	0	0	0	0	0	0	0	0	0	0	0
Molindone	C1OCCN(C1)C[C@@H]1CCc2c(C1=O)c(c([nH]2)C)CC	Molindone therapy is commonly associated with minor serum aminotransferase elevations but has rarely been linked to cases of clinically apparent acute liver injury.	0	CAS 7416-34-4	0	0	0	0	0	0	0	0	0	0	0	0
Cyclosporine	C1(N[C@H](C(N(CC(N([C@H](C(N[C@@H](C(C)C)C(=O)N([C@H](C(N[C@@H](C)C(=O)N[C@@H](C(N([C@@H](C(N([C@H](C(N([C@@H](CC(C)C)C(N([C@H]1[C@@H]([C@@H](\C=C\C)C)O)C)=O)C)=O)CC(C)C)C)=O)CC(C)C)C)=O)C)=O)CC(C)C)C)=O)CC(C)C)C)=O)C)=O)CC)=O	Cyclosporine therapy can be associated with mild elevations in serum bilirubin and transient serum enzyme elevations and to rare instances of clinically apparent cholestatic liver injury.	0	CAS 59865-13-3	0	0	0	0	0	0	0	0	0	0	0	0
Mycophenolate	C1OCCN(C1)CCOC(CCC(\C)=C/Cc1c(c(c2c(c1O)C(OC2)=O)C)OC)=O	Mycophenolate therapy can be associated with mild serum enzyme elevations and it has been linked to rare instances of clinically apparent liver injury.	0	CAS 128794-94-5	0	0	0	0	0	0	0	0	0	0	0	0
Sirolimus	O1C([C@H]2N(CCCC2)C(C([C@@]2([C@H](C)CC[C@H](C[C@@H](C(=CC=CC=C[C@H](C[C@H](C([C@@H]([C@@H](C(C)=C[C@H](C(C[C@H]1[C@H](C)C[C@@H]1C[C@H]([C@@H](CC1)O)OC)=O)C)O)OC)=O)C)C)C)OC)O2)O)=O)=O)=O	Sirolimus therapy can be associated with mild serum enzyme elevations and it has been linked to rare instances of clinically apparent cholestatic liver injury.	0	CAS 53123-88-9	0	0	0	0	0	0	0	0	0	0	0	0
Tacrolimus	C[C@@H]1C[C@@H]([C@@H]2[C@H](C[C@H]([C@@](O2)(C(=O)C(=O)N3CCCC[C@H]3C(=O)O[C@@H]([C@@H]([C@H](CC(=O)[C@@H](/C=C(/C1)\C)CC=C)O)C)/C(=C/[C@@H]4CC[C@H]([C@@H](C4)OC)O)/C)O)C)OC)OC.O	Tacrolimus therapy can be associated with mild serum enzyme elevations and it has been linked to rare instances of clinically apparent cholestatic liver injury.	0	CAS 104987-11-3	0	0	0	0	0	0	0	0	0	0	0	0
Baicalin	O=C3\C=C(/Oc2cc(O[C@@H]1O[C@H](C(=O)O)[C@@H](O)[C@H](O)[C@H]1O)c(O)c(O)c23)c4ccccc4	Flavocoxid has been linked to minor elevations in serum enzyme levels during therapy and to rare instances of clinically apparent liver injury.	0	CAS 330942-05-7	0	0	0	0	0	0	0	0	0	0	0	0
Catechin	C1C(C(OC2=CC(=CC(=C21)O)O)C3=CC(=C(C=C3)O)O)O	Flavocoxid has been linked to minor elevations in serum enzyme levels during therapy and to rare instances of clinically apparent liver injury.	0	CAS 51022-71-0	0	0	0	0	0	0	0	0	0	0	0	0
Hydroxychloroquine	Clc1cc2nccc(c2cc1)NC(C)CCCN(CC)CCO	Hydroxychloroquine therapy has not been associated with liver function abnormalities and is an extremely rare cause of clinically apparent acute liver injury.	0	CAS 118-42-3	0	0	0	0	0	0	0	0	0	0	0	0
Cycloserine	C1([C@@H](CON1)N)=O	Cycloserine is appears to have little or no hepatotoxic potential, but it is usually used in combination with agents that are known to be hepatotoxic, and its role in the reported cases of liver injury with combination therapy cannot always be excluded.	0	CAS 68-41-7	0	0	0	0	0	0	0	0	0	0	0	0
Rifabutin	N1C2(N=C3c4c5C(=O)C(NC(C(=CC=C[C@H](C)[C@@H]([C@@H](C)[C@H]([C@@H](C)[C@H](OC(=O)C)[C@@H]([C@H](C=CO[C@@]6(C)Oc(c4C6=O)c(C)c5O)OC)C)O)O)C)=O)=C13)CCN(CC2)CC(C)C	Rifabutin is associated with transient and asymptomatic elevations in serum aminotransferase and is a likely cause of clinically apparent, acute liver disease.	0	CAS 72559-06-9	0	0	0	0	0	0	0	0	0	0	0	0
Rifapentine	c12c3c4O[C@@](C3=O)(OC=C[C@@H]([C@@H]([C@H]([C@@H]([C@@H]([C@H](C)[C@@H]([C@@H](C=CC=C(C(Nc(c(c1c(O)c4C)O)c(c2O)\C=N\N1CCN(C2CCCC2)CC1)=O)C)C)O)O)C)OC(C)=O)C)OC)C	Rifapentine is associated with transient and asymptomatic elevations in serum aminotransferase and is a likely cause of clinically apparent acute liver injury.	0	CAS 61379-65-5	0	1	0	0	0	0	0	0	0	0	0	0
Cimetidine	N#CN\C(=N/C)NCCSCc1ncnc1C	Cimetidine has been linked to rare instances of clinically apparent acute liver injury.	0	CAS 51481-61-9	0	0	0	0	0	0	1	0	0	0	0	0
Famotidine	c1(nc(CSCC\C(=N/S(N)(=O)=O)N)cs1)\N=C(/N)N	Famotidine has been linked to rare instances of clinically apparent acute liver injury.	0	CAS 76824-35-6	0	0	0	0	0	0	1	0	0	0	0	0
Nizatidine	c1(nc(CSCCN\C(=C\[N+](=O)[O-])NC)cs1)CN(C)C	Nizatidine has been linked to rare instances of clinically apparent acute liver injury.	0	CAS 76963-41-2	0	0	0	0	0	0	1	0	0	0	0	0
Ranitidine	c1(oc(CSCCN\C(=C\[N+](=O)[O-])NC)cc1)CN(C)C	Ranitidine has been linked to rare instances of clinically apparent acute liver injury.	0	CAS 66357-35-5	0	0	0	0	0	0	1	0	0	0	0	0
Tenofovir	C[C@@H](Cn1cnc2c1ncnc2N)OCP(=O)(O)O	Tenofovir does not appear to be a significant cause of drug-induced liver injury.	0	CAS 147127-20-6	0	0	0	0	0	0	0	0	0	0	0	0
Etravirine	C(#N)c1cc(c(c(c1)C)Oc1nc(nc(c1Br)N)Nc1ccc(cc1)C#N)C	Etravirine has been associated with transient serum aminotransferase elevations and with hypersensitivity reactions that can be associated with liver injury including acute liver failure.	0	CAS 269055-15-4	0	0	0	0	0	0	0	0	0	0	0	0
Rilpivirine	C(#N)c1ccc(cc1)Nc1nccc(n1)Nc1c(cc(cc1C)/C=C/C#N)C	Rilpivirine is associated with a low rate of transient serum aminotransferase elevations during therapy and has been implicated in rare cases of clinically apparent acute liver injury.	0	CAS 500287-72-9	0	0	0	0	0	0	0	0	0	0	0	0
Atazanavir	C([C@@H](NC(=O)OC)C(C)(C)C)(N[N@@](C[C@@H]([C@@H](NC([C@@H](NC(=O)OC)C(C)(C)C)=O)Cc1ccccc1)O)Cc1ccc(c2ncccc2)cc1)=O	Atazanavir can cause transient and usually asymptomatic elevations in serum aminotransferase levels, mild elevations in indirect bilirubin concentration, and rarely clinically apparent, acute liver injury.	0	CAS 198904-31-3	0	1	0	0	0	0	0	0	0	0	0	0
Darunavir	CC(C)CN(C[C@H]([C@H](Cc1ccccc1)NC(=O)O[C@H]2CO[C@@H]3[C@H]2CCO3)O)S(=O)(=O)c4ccc(cc4)N	Darunavir can cause transient and usually asymptomatic elevations in serum aminotransferase levels and has been linked to rare instances of clinically apparent, acute liver injury.	0	CAS 206361-99-1	0	0	0	1	1	0	0	0	0	0	0	0
Maraviroc	C1[C@H]2N([C@@H](C[C@H]1n1c(nnc1C(C)C)C)CC2)CC[C@@H](c1ccccc1)NC(C1CCC(CC1)(F)F)=O	Maraviroc has been associated with elevations in serum aminotransferase levels and to several cases of acute, clinically apparent liver injury.	0	CAS 376348-65-1	0	0	0	0	0	0	0	0	1	0	0	0
Valacyclovir	O=C(OCCOCn1c2N\C(=N/C(=O)c2nc1)N)[C@@H](N)C(C)C	Valacyclovir has been associated with rare instances mild, clinically apparent liver injury.	0	CAS 124832-26-4	0	0	0	0	0	0	0	0	0	0	0	0
Atomoxetine	CC1=C(C=CC=C1)O[C@H](CCNC)C2=CC=CC=C2	Atomoxetine has been linked to a low rate of serum aminotransferase elevations and to rare cases of acute, clinically apparent liver injury.	0	CAS 82248-59-7	0	0	0	0	0	0	0	0	0	0	0	0
Azithromycin	CC[C@@H]1[C@@]([C@@H]([C@H](N(C[C@@H](C[C@@]([C@@H]([C@H]([C@@H]([C@H](C(=O)O1)C)O[C@H]2C[C@@]([C@H]([C@@H](O2)C)O)(C)OC)C)O[C@H]3[C@@H]([C@H](C[C@H](O3)C)N(C)C)O)(C)O)C)C)C)O)(C)O.O.O	Azithromycin has been linked to rare instances of acute liver injury.	0	CAS 83905-01-5	0	0	0	0	0	0	0	0	0	0	0	0
Chlordiazepoxide	c12C(c3ccccc3)=[N+](CC(=Nc1ccc(c2)Cl)NC)[O-]	As with other benzodiazepines, chlordiazepoxide therapy is not associated with serum aminotransferase or alkaline phosphatase elevations, and clinically apparent liver injury from chlordiazepoxide has been reported but is very rare.	0	CAS 58-25-3	0	0	0	0	0	0	0	0	0	0	0	0
Flurazepam	CCN(CC)CCN1c2ccc(cc2C(=NCC1=O)c3ccccc3F)Cl.Cl.Cl	As with most benzodiazepines, flurazepam therapy has not associated with serum aminotransferase or alkaline phosphatase elevations; clinically apparent liver injury from flurazepam has been reported but is very rare.	0	CAS 17617-23-1	0	0	0	0	0	0	0	0	0	0	0	0
Triazolam	c12c(C(c3c(cccc3)Cl)=NCc3n1c(nn3)C)cc(Cl)cc2	As with most benzodiazepines, triazolam therapy has not been associated with serum aminotransferase or alkaline phosphatase elevations, and clinically apparent liver injury from triazolam has been reported but is very rare.	0	CAS 28911-01-5	0	0	0	0	0	0	0	0	0	0	0	0
Bosentan	CC(C)(C)c1ccc(cc1)S(=O)(=O)Nc2c(c(nc(n2)c3ncccn3)OCCO)Oc4ccccc4OC	Bosentan has been associated with serum enzyme elevations during therapy and with rare instances of clinically apparent acute liver injury.	0	CAS 147536-97-8	0	0	0	1	0	0	0	0	0	0	0	0
Ertapenem	C1(=C(S[C@@H]2CN[C@@H](C2)C(=O)Nc2cccc(c2)C(O)=O)[C@@H]([C@H]2N1C(=O)[C@@H]2[C@H](O)C)C)C(O)=O	Ertapenem like other carbapenems is associated with transient and asymptomatic elevations in serum enzymes. The carbapenems have also been linked to rare instances of clinically apparent, acute cholestatic liver injury.	0	CAS 153832-46-3	0	0	0	0	0	0	1	0	0	0	0	0
Piperacillin	N12[C@H]([C@H](NC([C@@H](c3ccccc3)NC(N3C(C(N(CC)CC3)=O)=O)=O)=O)C2=O)SC(C)(C)[C@H]1C(=O)[O-].[Na+]	Piperacillin has been linked with idiosyncratic liver injury, but only rarely and in isolated case reports.	0	CAS 66258-76-2	0	0	0	0	0	0	0	0	0	0	0	0
Ticarcillin	CC1([C@@H](N2[C@H](S1)[C@@H](C2=O)NC(=O)[C@@H](c3ccsc3)C(=O)O)C(=O)O)C	Ticarcillin has been linked with idiosyncratic liver injury but only rarely and as isolated case reports.	0	CAS 34787-01-4	0	0	1	0	0	0	0	0	0	0	0	0
Tazobactam	S1([C@](C)([C@@H](N2C(C[C@@H]12)=O)C(=O)O)Cn1nncc1)(=O)=O	Piperacillin/tazobactam has been linked with idiosyncratic liver injury but only rarely and as isolated case reports.	0	CAS 89786-04-9	0	0	0	0	0	0	0	0	0	0	0	0
Ceftriaxone	Cn1c(nc(=O)c(n1)[O-])SCC2=C(N3[C@@H]([C@@H](C3=O)NC(=O)/C(=N\OC)/c4csc(n4)N)SC2)C(=O)[O-].[Na+].[Na+]	has been associated with development of biliary sludge and biliary colic when given parenterally and in high doses. Ceftriaxone is also associated with rare instances of immunoallergic, usually cholestatic hepatitis similar to the injury associated with other cephalosporins.	0	CAS 73384-59-5	0	1	0	0	0	0	1	0	0	0	0	0
Celecoxib	n1(c(c2ccc(C)cc2)cc(n1)C(F)(F)F)c1ccc(S(N)(=O)=O)cc1	Celecoxib has been linked to rare instances of idiosyncratic drug-induced liver disease.	0	CAS 169590-42-5	0	0	0	0	0	0	0	0	1	0	0	0
Clarithromycin	CC[C@@H]1[C@@]([C@@H]([C@H](C(=O)[C@@H](C[C@@]([C@@H]([C@H]([C@@H]([C@H](C(=O)O1)C)O[C@H]2C[C@@]([C@H]([C@@H](O2)C)O)(C)OC)C)O[C@H]3[C@@H]([C@H](C[C@H](O3)C)N(C)C)O)(C)OC)C)C)O)(C)O	Clarithromycin has been linked to rare instances of acute liver injury.	0	CAS 81103-11-9	0	0	0	0	0	0	0	0	0	0	0	0
Clindamycin	CCC[C@@H]1C[C@H](N(C1)C)C(=O)NC([C@@H]2[C@@H]([C@@H]([C@H]([C@H](O2)SC)O)O)O)[C@H](C)Cl	Clindamycin has been linked to rare instances of acute liver injury.	0	CAS 18323-44-9	0	0	0	0	0	0	1	0	1	0	0	0
Dicloxacillin	Cc1c(c(no1)c2c(cccc2Cl)Cl)C(=O)N[C@H]3[C@@H]4N(C3=O)[C@H](C(S4)(C)C)C(=O)O	Dicloxacillin has been linked to rare instances of clinically apparent, idiosyncratic liver injury	0	CAS 3116-76-5	0	0	0	0	0	0	0	0	0	0	0	0
Nafcillin	O=C(O)[C@@H]3N4C(=O)[C@@H](NC(=O)c2c1ccccc1ccc2OCC)[C@H]4SC3(C)C	Nafcillin has been linked to rare occurrences of clinically apparent, idiosyncratic liver injury.	0	CAS 985-16-0	0	0	0	0	0	0	0	0	0	0	0	0
Oxacillin	Cc1c(c(no1)c2ccccc2)C(=O)N[C@H]3[C@@H]4N(C3=O)[C@H](C(S4)(C)C)C(=O)O	Oxacillin has been linked to rare instances of clinically apparent, idiosyncratic liver injury, but it more commonly causes transient elevations in serum aminotransferases without jaundice.	0	CAS 66-79-5	0	0	0	0	0	0	0	0	0	0	0	0
Methylphenidate	c1([C@@H]([C@@H]2CCCCN2)C(OC)=O)ccccc1	Methylphenidate has been linked to a low rate of serum aminotransferase elevations during therapy and to rare instances of acute, clinically apparent liver injury, generally after its intravenous abuse.	0	CAS 113-45-1	0	0	0	0	0	0	0	0	0	0	0	0
Dapsone	S(c1ccc(N)cc1)(c1ccc(N)cc1)(=O)=O	Dapsone has been linked with rare cases of idiosyncratic liver injury similar to that seen with the sulfonamides.	0	CAS 80-08-0	0	0	0	0	1	0	0	0	0	0	0	0
Demeclocycline	CN(C)[C@H]1[C@@H]2C[C@@H]3[C@@H](c4c(ccc(c4C(=O)C3=C([C@@]2(C(=O)C(=C1O)C(=O)N)O)O)O)Cl)O.Cl	While demeclocycline has not been linked specifically to liver injury in the published literature, it is an orally available semisynthetic tetracycline and is likely to cause injury similar to that described for tetracycline, oxytetracycline, and doxycycline. Because it is not commonly used, its potential for causing liver injury may not have been fully defined.	0	CAS 127-33-3	0	0	0	0	0	0	0	0	0	0	0	0
Diflunisal	c1(c2cc(c(O)cc2)C(O)=O)c(cc(F)cc1)F	Diflunisal has been linked mild, transient elevations in serum aminotransferase levels during therapy as well as to rare instances of idiosyncratic drug-induced liver disease.	0	CAS 22494-42-4	0	0	0	0	0	0	0	0	0	0	0	0
Spironolactone	O=C5O[C@@]4([C@@]3([C@H]([C@@H]2[C@H](SC(=O)C)C/C1=C/C(=O)CC[C@]1(C)[C@H]2CC3)CC4)C)CC5	Spironolactone has been linked to rare cases of clinically apparent drug-induced liver disease.	0	CAS 52-01-7	1	0	0	0	0	0	1	0	0	0	0	0
Triamterene	c1ccc(cc1)c2c(nc3c(n2)c(nc(n3)N)N)N	Triamterene has been linked to rare cases of clinically apparent drug-induced liver disease.	0	CAS 396-01-0	0	0	0	0	0	0	0	0	0	0	0	0
Doxycycline	C[C@H]1c2cccc(c2C(=O)C3=C([C@]4([C@@H]([C@H]([C@H]13)O)[C@@H](C(=C(C4=O)C(=O)N)O)N(C)C)O)O)O	Doxycycline is a semisynthetic tetracycline-related bacteriostatic antibiotic that has been linked to rare instances of acute cholestatic liver injury.	0	CAS 564-25-0	0	0	0	0	0	0	0	0	0	0	0	0
Sildenafil	c1(c2nc3c(c(=O)[nH]2)n(nc3CCC)C)c(ccc(c1)S(=O)(=O)N1CCN(CC1)C)OCC	Sildenafil has been associated with rare instances of clinically apparent liver injury.	0	CAS 139755-83-2	0	0	0	1	0	0	0	0	0	0	0	0
Tadalafil	C1N(C([C@H]2Cc3c([C@H](N2C1=O)c1ccc2c(c1)OCO2)[nH]c1ccccc31)=O)C	Tadalafil therapy has not been associated with serum aminotransferase elevations but has been linked to at least one published case of clinically apparent liver injury.	0	CAS 171596-29-5	0	0	0	0	0	0	0	0	0	0	0	0
Etodolac	c12[C@@](OCCc1c1cccc(c1[nH]2)CC)(CC(O)=O)CC	Etodolac has been linked to rare instances of clinically apparent drug-induced liver disease.	0	CAS 41340-25-4	0	0	0	0	0	0	0	0	0	0	0	0
Gemifloxacin	CO/N=C/1\CN(CC1CN)c2c(cc3c(=O)c(cn(c3n2)C4CC4)C(=O)O)F	Gemifloxacin has been linked to rare instances of acute liver injury.	0	CAS 175463-14-6	0	0	0	0	0	0	0	0	0	1	0	0
Levofloxacin	C[C@H]1COc2c3n1cc(c(=O)c3cc(c2N4CCN(CC4)C)F)C(=O)O	Levofloxacin has been linked to rare instances of clinically apparent hepatic injury marked by a short latency period and a hepatocellular pattern of enzyme elevations, similar to what has been described with ciprofloxacin.	0	CAS 100986-85-4	0	0	0	0	0	0	0	0	0	0	0	0
Moxifloxacin	COc1c2c(cc(c1N3C[C@@H]4CCCN[C@@H]4C3)F)c(=O)c(cn2C5CC5)C(=O)O.Cl	Moxifloxacin has been linked to mild ALT elevations during therapy and to rare instances of idiosyncratic acute liver injury with symptoms and jaundice.	0	CAS 354812-41-2	0	0	0	0	0	0	0	0	0	1	0	0
Norfloxacin	c12c(c(=O)c(cn1CC)C(=O)O)cc(c(c2)N1CCNCC1)F	Norfloxacin has been linked to rare instances of acute hepatocellular injury.	0	CAS 70458-96-7	0	0	0	0	0	0	0	0	0	0	0	0
Ofloxacin	CC1COc2c3n1cc(c(=O)c3cc(c2N4CCN(CC4)C)F)C(=O)O	Ofloxacin has been linked to rare instances of acute hepatocellular injury.	0	CAS 82419-36-1	0	0	0	0	0	0	0	0	0	0	0	0
Ibuprofen	c1([C@@H](C(O)=O)C)ccc(CC(C)C)cc1	Ibuprofen is considered to be among the safest NSAIDs and is generally well tolerated but can, nevertheless, rarely cause clinically apparent and serious acute liver injury.	0	CAS 15687-27-1	0	0	1	0	0	0	0	0	0	0	0	0
Indomethacin	Cc1c(c2cc(ccc2n1C(=O)c3ccc(cc3)Cl)OC)CC(=O)O	Indomethacin has been associated with rare cases of idiosyncratic drug-induced liver disease.	0	CAS 53-86-1	0	0	1	0	0	0	0	1	0	0	0	0
Topotecan	O=C\1N4\C(=C/C2=C/1COC(=O)[C@]2(O)CC)c3nc5c(cc3C4)c(c(O)cc5)CN(C)C	Both irinotecan and topotecan are associated with an appreciable rate of serum enzyme elevations during therapy and irinotecan has been implicated in causing steatohepatitis when given as cyclic anticancer therapy.	0	CAS 119413-54-6	0	0	0	0	0	0	0	0	0	0	0	0
Ketoprofen	c1cc(ccc1)C(c1cccc(c1)[C@@H](C(O)=O)C)=O	Ketoprofen has been linked to a low rate of serum enzyme elevations during therapy and to rare instances of clinically apparent acute liver injury.	0	CAS 22071-15-4	0	0	1	0	0	0	0	1	0	0	0	0
Linezolid	CC(=O)NC[C@@H]1CN(C(=O)O1)c2ccc(c(c2)F)N3CCOCC3	Prolonged therapy with linezolid has been linked to rare instances of lactic acidosis and liver injury probably as a result of hepatic mitochondrial toxicity.	0	CAS 165800-03-3	0	0	0	0	0	0	0	0	0	0	0	0
Lorcaserin	Clc1cc2c(cc1)CCNC[C@@H]2C	Lorcaserin has been in clinical use for a short time only, but has not been linked to serum enzyme elevations during therapy or to instances of clinically apparent liver injury.	0	CAS 616202-92-7	0	0	0	0	0	0	0	0	0	0	0	0
Mefenamic acid	c1(c(cccc1)C(=O)O)Nc1c(c(ccc1)C)C	Mefanamic acid has been linked to rare instances of clinically apparent, acute liver injury.	0	CAS 61-68-7	0	0	0	0	0	0	0	0	0	0	0	0
Meloxicam	N(C(C=1N(S(c2ccccc2C1O)(=O)=O)C)=O)c1sc(cn1)C	Meloxicam has been linked to rare instances of acute, clinically apparent liver injury.	0	CAS 71125-38-7	0	0	0	1	0	0	0	0	0	0	0	0
Metronidazole	Cc1ncc(n1CCO)[N+](=O)[O-]	Metronidazole has been linked to rare instances of acute, clinically apparent liver injury.	0	CAS 443-48-1	0	0	0	0	0	0	0	0	0	0	0	0
Nabumetone	c12c(cc(OC)cc2)ccc(c1)CCC(C)=O	Nabumetone has been linked to rare instances of clinically apparent, idiosyncratic drug-induced liver disease.	0	CAS 42924-53-8	0	0	0	0	0	0	0	0	0	0	0	0
Naltrexone	c12[C@]34[C@@]5([C@H]([N@](CC6CC6)CC4)Cc2ccc(c1O[C@H]3C(=O)CC5)O)O	Naltrexone has been associated with low rates of serum enzyme elevations during therapy and with rare instances of clinically apparent liver injury.	0	CAS 16590-41-3	0	0	0	0	0	0	0	0	0	0	0	0
Naproxen	c12c(cc(OC)cc2)ccc(c1)[C@@H](C(O)=O)C	Naproxen has been associated with rare cases of clinically apparent drug-induced liver injury.	0	CAS 22204-53-1	0	0	1	0	0	0	0	0	0	0	0	0
Rofecoxib	CS(=O)(=O)c1ccc(cc1)C2=C(C(=O)OC2)c3ccccc3	Rofecoxib had also been linked transient serum aminotransferase elevations during therapy and to rare instances of idiosyncratic drug-induced liver disease.	0	CAS 162011-90-7	0	0	0	0	0	0	0	0	0	0	0	0
Tolmetin	c1(C(=O)c2ccc(cc2)C)n(c(cc1)CC(=O)O)C	Tolmetin is associated with low rates of serum aminotransferase elevations during therapy and has been linked to rare instances of clinically apparent drug-induced liver injury.	0	CAS 26171-23-3	0	0	1	0	0	0	0	1	0	0	0	0
Oxaprozin	c1(c(oc(n1)CCC(O)=O)c1ccccc1)c1ccccc1	Oxaprozin has been linked to rare instances of idiosyncratic drug-induced liver disease.	0	CAS 21256-18-8	0	0	0	0	0	0	0	0	0	0	0	0
Riluzole	s1c(nc2c1cc(cc2)OC(F)(F)F)N	Riluzole is associated with a low rate of serum aminotransferase elevations during therapy and has been linked to rare instances of clinically apparent, acute liver injury.	0	CAS 1744-22-5	0	0	0	0	0	0	0	0	1	0	0	0
Ropinirole	CCCN(CCC)CCc1cccc2c1CC(=O)N2.Cl	Ropinirole therapy is associated with low rate of transient serum enzyme elevations during treatment and has been implicated in rare cases of acute liver injury.	0	CAS 91374-21-9	0	0	0	0	0	0	0	0	0	0	0	0
Salsalate	c1ccc(c(c1)C(=O)Oc2ccccc2C(=O)O)O	Salsalate can cause moderate serum aminotransferase elevations when given in high doses in a manner similar to aspirin.	0	CAS 552-94-3	0	0	0	0	0	0	0	0	0	0	0	0
Choline magnesium trisalicylate	c12c(cccc1)O[Mg+2]1([O-]C2=O)Oc2c(cccc2)C(=O)[O-]1.C([N+](C)(C)C)CO.c1cccc(c1C(=O)[O-])O	Trisalicylate has been linked to rare instances of acute, clinically apparent liver injury.	0	CAS 64425-90-7	0	0	0	0	0	0	0	0	0	0	0	0
Varenicline	n1ccnc2c1cc1c([C@@H]3CNC[C@@H]1C3)c2	Varenicline has been associated with a low rate of serum enzyme elevations during therapy, and since approval and its wide-scale use, with rare instances of clinically apparent mild liver injury.	0	CAS 249296-44-4	0	0	0	0	0	0	0	0	0	0	0	0
Sulfamethoxazole	Cc1cc(no1)NS(=O)(=O)c2ccc(cc2)N	Sulfamethoxazole with trimethoprim is a fixed antibiotic combination that is widely used for mild to moderate bacterial infections and as prophylaxis against opportunistic infections. Like other sulfonamide-containing medications, this combination has been linked to rare instances of clinically apparent acute liver injury.	0	CAS 723-46-6	0	0	0	1	1	0	0	0	0	0	0	0
Trimethoprim	COc1cc(cc(c1OC)OC)Cc2cnc(nc2N)N	Sulfamethoxazole with trimethoprim is a fixed antibiotic combination that is widely used for mild to moderate bacterial infections and as prophylaxis against opportunistic infections. Like other sulfonamide-containing medications, this combination has been linked to rare instances of clinically apparent acute liver injury.	0	CAS 738-70-5	0	0	0	0	0	0	0	0	0	0	0	0
Tibolone	[C@H]12[C@H]3[C@@]([C@@](CC3)(C#C)O)(CC[C@@H]1C1=C(C[C@H]2C)CC(=O)CC1)C	Tibolone has been associated with rare instances of acute, clinically apparent liver injury.	0	CAS 5630-53-5	0	0	0	0	0	0	0	0	0	0	0	0
Abacavir sulfate	c1nc2c(nc(nc2n1[C@@H]3C[C@@H](C=C3)CO)N)NC4CC4	Abacavir is a rare cause of clinically apparent drug induced liver injury	1	CAS 136470-78-5	0	0	0	0	0	0	0	0	0	1	0	0
Lisinopril	N1([C@@H](CCC1)C(O)=O)C([C@@H](N[C@@H](CCc1ccccc1)C(O)=O)CCCCN)=O.O.O	Lisinopril is associated with a low rate of transient serum aminotransferase elevations and has been linked to rare instances of acute liver injury that can be severe and even fatal.	1	CAS 83915-83-7	0	0	0	0	0	0	0	0	0	0	0	0
Acetohexamide	S(=O)(=O)(c1ccc(cc1)C(=O)C)NC(=O)NC1CCCCC1	well known, but rare causes of clinically apparent liver injury.	1	CAS 968-81-0	0	0	0	1	0	0	0	0	0	0	0	0
Chlorpropamide	c1(S(=O)(=O)NC(=O)NCCC)ccc(cc1)Cl	well known, but rare causes of clinically apparent liver injury.	1	CAS 94-20-2	0	0	0	1	0	0	0	0	0	0	0	0
Tolazamide	Cc1ccc(cc1)S(=O)(=O)NC(=O)NN2CCCCCC2	well known, but rare causes of clinically apparent liver injury.	1	CAS 1156-19-0	0	1	0	1	0	0	0	0	0	0	0	0
Tolbutamide	CCCCNC(=O)NS(=O)(=O)c1ccc(cc1)C	well known, but rare causes of clinically apparent liver injury.	1	CAS 64-77-7	0	0	0	1	0	0	0	0	0	0	0	0
Acitretin	c1(c(c(c(OC)cc1C)C)C)\C=C\C(=C\C=C\C(=C\C(O)=O)C)C	Acitretin, like many retinoids, can lead to increase in serum aminotransferase levels and has been implicated in cases of acute liver injury which can be severe and even fatal.	1	CAS 55079-83-9	0	0	0	0	0	0	0	0	0	0	0	0
Busulfan	O(S(C)(=O)=O)CCCCOS(C)(=O)=O	Busulfan has been linked to transient serum enzyme elevations during therapy, to rare cases of cholestatic hepatitis, instances of nodular regenerative hyperplasia and, when given in high doses, to sinusoidal obstruction syndrome which can be severe and fatal.	1	CAS 55-98-1	0	0	0	0	0	0	0	0	0	0	0	0
Carmustine	ClCCNC(=O)N(CCCl)N=O	Carmustine therapy is associated with minor transient serum enzyme elevations and has been linked to cases of acute liver injury including cholestatic hepatitis and acute veno-occlusive disease.	1	CAS 154-93-8	0	1	0	0	0	0	0	0	1	0	0	0
Dacarbazine	c1(c(nc[nH]1)C(=O)N)/N=N/N(C)C	Dacarbazine therapy has been associated with serum enzyme elevations during therapy and occasional cases of severe and distinctive acute hepatic failure, probably caused by acute sinusoidal obstruction syndrome.	1	CAS 4342-03-4	0	1	0	0	0	0	0	0	0	0	0	0
Ifosfamide	O=P1(OCCCN1CCCl)NCCCl	Ifosfamide therapy is associated with minor transient serum enzyme elevations and has been linked to cases of acute liver injury, including acute cholestatic hepatitis and veno-occlusive disease.	1	CAS 3778-73-2	0	0	0	0	0	0	0	0	1	0	0	0
Oxaliplatin	C1CC[C@@H]2N[Pt+2]3([O-]C(C([O-]3)=O)=O)N[C@@H]2C1	Oxaliplatin therapy is associated with a low rate of transient serum aminotransferase elevations, but is commonly associated with sinusoidal and vascular injury to the liver which can lead to sinusoidal obstruction syndrome and to nodular regenerative hyperplasia with noncirrhotic portal hypertension.	1	CAS 61825-94-3	0	0	0	0	0	0	0	0	0	0	0	0
Allopurinol	c12c([nH]cnc1=O)[nH]nc2	Allopurinol is a rare but well known cause of acute liver injury that has features of a hypersensitivity reaction and can be severe and even fatal.	1	CAS 315-30-0	0	0	0	0	0	0	0	0	0	0	0	0
Labetalol	CC(CCc1ccccc1)NCC(c2ccc(c(c2)C(=O)N)O)O	Labetalol has been linked to several cases of clinically apparent drug-induced liver disease some of which have been severe and even fatal.	1	CAS 36894-69-6	0	0	0	0	0	0	0	0	0	0	0	0
Methyldopa	C[C@](Cc1ccc(c(c1)O)O)(C(=O)O)N	Methyldopa has been clearly linked to instances of acute and chronic liver injury that can be severe and even fatal.	1	CAS 555-30-6	0	0	0	0	0	0	0	0	0	0	0	0
Hydralazine	c\12c(cn[nH]c1=N/N)cccc2	Hydralazine has been linked to several forms of acute liver injury as well as a lupus-like syndrome.	1	CAS 86-54-4	0	1	0	0	0	0	0	0	0	0	0	0
Rivastigmine	c1c(OC(=O)N(C)CC)cc([C@@H](N(C)C)C)cc1	Rivastigmine is associated with a minimal rate of serum enzyme elevations during therapy and is a rare cause of clinically apparent liver injury.	1	CAS 123441-03-2	0	0	0	0	0	0	0	0	0	0	0	0
Clavulanic Acid	N12[C@H](/C(=C/CO)O[C@@H]1CC2=O)C(=O)O	Amoxicillin/clavulanate is currently the most common cause of clinically apparent, drug induced acute liver injury both in the United States and Europe.	1	CAS 58001-44-8	0	0	0	0	0	0	0	0	0	0	0	0
Amiodarone	c1(c2c(oc1CCCC)cccc2)C(=O)c1cc(c(c(c1)I)OCCN(CC)CC)I	Amiodarone is a potent arrhythmia suppressing agent that has been clearly linked to several distinct forms of drug induced liver disease.	1	CAS 1951-25-3	0	0	0	0	0	0	0	1	0	0	0	0
Amitriptyline	C1(\c2c(CCc3c1cccc3)cccc2)=C\CCN(C)C	Amitriptyline can cause mild and transient serum enzyme elevations and is rare cause of clinically apparent acute cholestatic liver injury.	1	CAS 50-48-6	0	0	0	0	0	0	0	0	0	0	0	0
Amodiaquine	CCN(CC)Cc1cc(ccc1O)Nc2ccnc3c2ccc(c3)Cl	Amodiaquine has been linked to severe cases of acute hepatitis which can be fatal, for which reason it is recommended for use only as treatment and not for prophylaxis against malaria.	1	CAS 86-42-0	0	0	0	0	0	0	0	0	0	0	1	0
Amprenavir	c1c(ccc(c1)N)S([N@@](C[C@H]([C@H](Cc1ccccc1)NC(=O)O[C@@H]1COCC1)O)CC(C)C)(=O)=O	Both amprenavir and fosamprenavir can cause transient and usually asymptomatic elevations in serum aminotransferase levels and are rare causes of clinically apparent, acute liver injury.	1	CAS 161814-49-9	0	0	0	1	1	0	0	0	0	0	0	0
Fosamprenavir	C1COC[C@H]1OC(=O)N[C@@H](Cc1ccccc1)[C@@H](C[N@@](S(=O)(=O)c1ccc(N)cc1)CC(C)C)OP(O)(=O)O	Both amprenavir and fosamprenavir can cause transient and usually asymptomatic elevations in serum aminotransferase levels and are rare causes of clinically apparent, acute liver injury.	1	CAS 226700-79-4	0	0	0	1	1	0	0	0	0	0	0	0
Danazol	C1[C@H]2[C@H]([C@H]3[C@@]([C@@](C#C)(O)CC3)(C)C1)CCC=1[C@@]2(Cc2cnoc2C1)C	Many synthetic androgenic steroids are capable of causing cholestatic liver injury and long term use of androgens is associated with development of liver tumors including hepatocellular carcinoma and hepatic adenoma.	1	CAS 17230-88-5	1	0	0	0	0	0	0	0	0	0	0	0
Fluoxymesterone	[C@@]12([C@H]([C@H]3[C@](C[C@@H]2O)([C@@](CC3)(C)O)C)CCC2=CC(=O)CC[C@]12C)F	Many synthetic androgenic steroids are capable of causing cholestatic liver injury and long term use of androgens is associated with development of liver tumors including hepatocellular carcinoma and hepatic adenoma.	1	CAS 76-43-7	1	0	0	0	0	0	0	0	1	0	0	0
Methandienone	C[C@]12CC[C@H]3[C@H]([C@@H]1CC[C@]2(C)O)CCC4=CC(=O)C=C[C@]34C	Many synthetic androgenic steroids are capable of causing cholestatic liver injury and long term use of androgens is associated with development of liver tumors including hepatocellular carcinoma and hepatic adenoma.	1	CAS 72-63-9	1	0	0	0	0	0	0	0	0	0	0	0
Methenolone	[C@@H]12[C@@H]([C@@]3(C(CC2)CC(=O)C=C3C)C)CC[C@]2([C@H]1CC[C@@H]2OC(=O)CCCCCC)C	Many synthetic androgenic steroids are capable of causing cholestatic liver injury and long term use of androgens is associated with development of liver tumors including hepatocellular carcinoma and hepatic adenoma.	1	CAS 303-42-4	1	0	0	0	0	0	0	0	0	0	0	0
Methyltestosterone	C1[C@@H]2[C@@H]([C@@]3(C(=CC(=O)CC3)C1)C)CC[C@@]1([C@H]2CC[C@]1(C)O)C	Many synthetic androgenic steroids are capable of causing cholestatic liver injury and long term use of androgens is associated with development of liver tumors including hepatocellular carcinoma and hepatic adenoma.	1	CAS 58-18-4	1	0	0	0	0	0	0	0	0	0	0	0
Nandrolone	C1[C@H]2[C@H]3[C@H](CC[C@@]2([C@H](OC(CCCCCCCCC)=O)C1)C)[C@@H]1C(=CC(=O)CC1)CC3	Many synthetic androgenic steroids are capable of causing cholestatic liver injury and long term use of androgens is associated with development of liver tumors including hepatocellular carcinoma and hepatic adenoma.	1	CAS 434-22-0	1	0	0	0	0	0	0	0	0	0	0	0
Norethandrolone	C1[C@@H]2[C@@]([C@@](CC)(O)C1)(CC[C@H]1[C@H]2CCC=2[C@@H]1CCC(C2)=O)C	Many synthetic androgenic steroids are capable of causing cholestatic liver injury and long term use of androgens is associated with development of liver tumors including hepatocellular carcinoma and hepatic adenoma.	1	CAS 52-78-8	1	0	0	0	0	0	0	0	0	0	0	0
Oxandrolone	C1[C@@H]2[C@@H]([C@@]3([C@@H](CC(=O)OC3)C1)C)CC[C@@]1([C@H]2CC[C@]1(C)O)C	Many synthetic androgenic steroids are capable of causing cholestatic liver injury and long term use of androgens is associated with development of liver tumors including hepatocellular carcinoma and hepatic adenoma.	1	CAS 53-39-4	1	0	0	0	0	0	0	0	0	0	0	0
Oxymetholone	C[C@]12CC[C@H]3[C@H]([C@@H]1CC[C@]2(C)O)CC[C@@H]4[C@@]3(C/C(=C\O)/C(=O)C4)C	Many synthetic androgenic steroids are capable of causing cholestatic liver injury and long term use of androgens is associated with development of liver tumors including hepatocellular carcinoma and hepatic adenoma.	1	CAS 434-07-1	1	0	0	0	0	0	0	0	0	0	0	0
Stanozolol	C1[C@H]2[C@H]([C@H]3[C@@]([C@@](C)(O)CC3)(C)C1)CC[C@@H]1[C@@]2(Cc2cn[nH]c2C1)C	Many synthetic androgenic steroids are capable of causing cholestatic liver injury and long term use of androgens is associated with development of liver tumors including hepatocellular carcinoma and hepatic adenoma.	1	CAS 10418-03-8	1	0	0	0	0	0	0	0	0	0	0	0
Testosterone	[C@@H]12[C@@H]([C@@]3(C(=CC(=O)CC3)CC2)C)CC[C@]2([C@H]1CC[C@@H]2OC(=O)CCC1CCCC1)C	Many synthetic androgenic steroids are capable of causing cholestatic liver injury and long term use of androgens is associated with development of liver tumors including hepatocellular carcinoma and hepatic adenoma.	1	CAS 58-22-0	1	0	0	0	0	0	0	0	0	0	0	0
Enflurane	C([C@@H](F)Cl)(OC(F)F)(F)F	Case series and isolated case reports of severe acute liver injury similar to halothane hepatitis attributed to enflurane have been published, but are rare.	1	CAS 13838-16-9	0	0	0	0	0	0	0	0	1	0	0	0
Halothane	C([C@@H](Cl)Br)(F)(F)F	Halothane is a potent volatile halogenated anesthetic gas that has been linked to many cases of idiosyncratic acute liver injury that are frequently severe.	1	CAS 151-67-7	0	0	0	0	0	0	0	0	1	0	0	0
Isoflurane	C([C@@H](OC(F)F)Cl)(F)(F)F	Isoflurane has been linked to rare instances of severe acute liver injury resembling halothane induced liver injury in small case series and individual case reports.	1	CAS 26675-46-7	0	0	0	0	0	0	0	0	1	0	0	0
Ketamine	CNC1(C2=CC=CC=C2Cl)CCCCC1=O	Long term ketamine use can cause inflammation and irritation to the urinary bladder and urethra, and similar changes have recently been described in the biliary tract, resulting in an acute or chronic cholestatic liver injury that can resemble sclerosing cholangitis.	1	CAS 6740-88-1	0	0	0	0	0	0	0	0	0	0	0	0
Flutamide	c1(c(ccc(c1)NC(C(C)C)=O)[N+](=O)[O-])C(F)(F)F	Flutamide is frequently associated with minor serum aminotransferase elevations and has been linked to numerous cases of acute liver injury, which are frequently severe and can be fatal.	1	CAS 13311-84-7	0	0	0	0	0	0	0	0	1	0	0	0
Disopyramide	CC(C)N(CCC(c1ccccc1)(c2ccccn2)C(=O)N)C(C)C	Long term disopyramide therapy is associated with a low rate of serum enzyme elevations and is a rare cause of clinically apparent acute liver injury.	1	CAS 3737-09-5	0	0	0	0	0	0	0	0	0	0	0	0
Flecainide	c1(c(OCC(F)(F)F)ccc(c1)OCC(F)(F)F)C(NC[C@@H]1CCCCN1)=O	Long term flecainide therapy is associated with a low rate of serum enzyme elevations and is a very rare cause of clinically apparent acute liver injury.	1	CAS 54143-55-4	0	0	0	0	0	0	0	0	1	0	0	0
Mexiletine	c1ccc(c(OC[C@@H](N)C)c1C)C	Long term mexiletine therapy is associated with a low rate of serum enzyme elevations and is a rare cause of clinically apparent acute liver injury.	1	CAS 31828-71-4	0	0	0	0	0	0	0	0	0	0	0	0
Procainamide	c1(C(=O)NCCN(CC)CC)ccc(cc1)N	Long term procainamide therapy is known to induce hypersensitivity reactions, autoantibody formation and a lupus-like syndrome but is a rare cause of clinically apparent acute liver injury.	1	CAS 51-06-9	0	0	0	0	1	0	0	0	0	0	0	0
Quinidine	c12c([C@@H]([C@@H]3N4C[C@@H](C(C3)CC4)C=C)O)ccnc1ccc(c2)OC	Quinidine has been associated with fever, mild jaundice and clinically apparent liver injury in up to 2% of treated patients.	1	CAS 56-54-2	0	0	0	0	0	0	0	0	0	0	0	0
Zafirlukast	c12c(Cc3c(cc(C(NS(c4ccccc4C)(=O)=O)=O)cc3)OC)cn(c1ccc(c2)NC(OC1CCCC1)=O)C	Zafirlukast has been linked to rare but occasionally severe cases of acute liver injury.	1	CAS 107753-78-6	0	0	0	1	0	0	0	0	0	0	0	0
Aspirin	c1(c(cccc1)OC(C)=O)C(O)=O	Aspirin can cause several forms of liver injury: in high doses, aspirin can cause moderate to marked serum aminotransferase elevations occasionally with jaundice or signs of liver dysfunction, and in lower doses in susceptible children with a febrile illness aspirin can lead to Reye syndrome.	1	CAS 50-78-2	0	0	0	0	0	0	0	0	0	0	0	0
Carbamazepine	N1(c2c(cccc2)C=Cc2c1cccc2)C(N)=O	Carbamazepine is an aromatic anticonvulsant that is widely used in therapy of epilepsy and trigeminal neuralgia and is a well known cause of clinically apparent acute drug induced liver injury which can be severe and even fatal.	1	CAS 298-46-4	0	0	0	0	0	0	0	0	0	0	0	0
Felbamate	C(c1ccccc1)(COC(=O)N)COC(=O)N	Felbamate has been associated with multiple cases of aplastic anemia and acute liver failure and its use is now restricted.	1	CAS 25451-15-4	0	0	0	0	0	0	0	0	0	0	0	0
Fosphenytoin	c1ccc(cc1)C2(C(=O)N(C(=O)N2)COP(=O)(O)O)c3ccccc3	While not specifically associated with cases of drug induced liver injury, fosphenytoin is converted to phenytoin which is a well known cause of acute idiosyncratic drug induced liver disease.	1	CAS 93390-81-9	0	0	0	0	0	0	0	0	0	0	0	0
Lamotrigine	c1(c2c(c(ccc2)Cl)Cl)c(nc(N)nn1)N	Lamotrigine is a widely used antiseizure medication that is a rare but well known cause of idiosyncratic liver injury, that can be severe and even fatal.	1	CAS 84057-84-1	0	0	0	0	0	0	0	0	0	0	0	0
Phenobarbital	CCC1(C(=O)NC(=O)NC1=O)C1=CC=CC=C1	Phenobarbital is a barbiturate that is widely used as a sedative and an antiseizure medication. Phenobarbital has been linked to rare instances of idiosyncratic liver injury that can be severe and even fatal.	1	CAS 50-06-6	0	0	0	0	0	0	0	0	0	0	0	0
Phenytoin	O=C1NC(=O)C(N1)(C1=CC=CC=C1)C1=CC=CC=C1	Phenytoin, formerly known as diphenylhydantoin, is perhaps the most commonly used major anticonvulsant agent, and is a rare but well known cause of acute idiosyncratic drug induced liver disease that can be severe and even fatal.	1	CAS 57-41-0	0	0	0	0	0	0	0	0	0	0	0	0
Valproate	CCCC(CCC)C(O)=O	Valproate or valproic acid is a branched chain organic acid that is used as therapy of epilepsy, bipolar disorders and migraine headaches and is a well known cause of several distinctive forms of acute and chronic liver injury.	1	CAS 76584-70-8	0	0	0	0	0	0	0	0	0	0	0	0
Nefazodone	CCC1=NN(CCCN2CCN(CC2)C2=CC(Cl)=CC=C2)C(=O)N1CCOC1=CC=CC=C1	Nefazodone therapy has been associated with transient, usually asymptomatic elevations in serum aminotransferase levels and has been linked to several instances of clinically apparent acute liver injury some of which have been fatal.	1	CAS 83366-66-9	0	1	0	0	0	0	0	0	0	0	0	0
Clomipramine	N1(CCCN(C)C)c2c(CCc3ccccc13)ccc(c2)Cl	Clomipramine can cause mild and transient serum enzyme elevations and is rare cause of clinically apparent acute liver injury.	1	CAS 303-49-1	0	0	0	0	0	0	0	0	0	0	0	0
Desipramine	N1(c2c(CCc3c1cccc3)cccc2)CCCNC	Desipramine can cause mild and transient serum enzyme elevations and is rare cause of clinically apparent acute cholestatic liver injury.	1	CAS 50-47-5	0	0	0	0	0	0	0	0	0	0	0	0
Doxepin	[H]C(CCN(C)C)=C1C2=CC=CC=C2COC2=CC=CC=C12	Doxepin can cause mild and transient serum enzyme elevations but is rare cause of clinically apparent acute cholestatic liver injury.	1	CAS 1668-19-5	0	0	0	0	0	0	0	0	0	0	0	0
Imipramine	N1(c2c(CCc3c1cccc3)cccc2)CCCN(C)C	Imipramine can cause mild and transient serum enzyme elevations and is rare cause of clinically apparent acute cholestatic liver injury.	1	CAS 50-49-7	0	0	0	0	0	0	0	0	0	0	0	0
Nortriptyline	C1(\c2c(CCc3c1cccc3)cccc2)=C\CCNC	Nortriptyline can cause mild and transient serum enzyme elevations and is rare cause of clinically apparent acute and chronic cholestatic liver injury.	1	CAS 72-69-5	0	0	0	0	0	0	0	0	0	0	0	0
Gliclazide	Cc1ccc(cc1)S(=O)(=O)NC(=O)NN2CC3CCCC3C2	These agents are known, but infrequent causes of clinically apparent liver injury.	1	CAS 21187-98-4	0	1	0	1	0	0	0	0	0	0	0	0
Glimepiride	C1C(C)=C(CC)C(=O)N1C(NCCc1ccc(S(NC(N[C@@H]2CC[C@H](CC2)C)=O)(=O)=O)cc1)=O	These agents are known, but infrequent causes of clinically apparent liver injury.	1	CAS 93479-97-1	0	0	0	1	0	0	0	0	0	0	0	0
Glipizide	Cc1cnc(cn1)C(=O)NCCc2ccc(cc2)S(=O)(=O)NC(=O)NC3CCCCC3	These agents are known, but infrequent causes of clinically apparent liver injury.	1	CAS 29094-61-9	0	0	0	1	0	0	0	0	0	0	0	0
Glyburide	c1(Cl)cc(c(OC)cc1)C(NCCc1ccc(cc1)S(NC(NC1CCCCC1)=O)(=O)=O)=O	These agents are known, but infrequent causes of clinically apparent liver injury.	1	CAS 10238-21-8	0	0	0	1	0	0	0	0	0	0	0	0
Troglitazone	c12c(CC[C@@](O1)(COc1ccc(C[C@@H]3C(NC(S3)=O)=O)cc1)C)c(c(O)c(c2C)C)C	withdrawn 3 years later because of the frequency of liver injury including acute liver failure associated with its use	1	CAS 97322-87-7	0	0	0	0	0	0	0	0	0	0	0	0
Fluconazole	c1c(cc(c(C(Cn2ncnc2)(O)Cn2cncn2)c1)F)F	Fluconazole therapy can cause transient mild to moderate serum aminotransferase elevations and is a rare cause of clinically apparent acute drug induced liver injury.	1	CAS 86386-73-4	0	0	0	0	0	0	0	0	0	0	0	0
Ketoconazole	c1(cc(c(cc1)[C@@]1(O[C@H](COc2ccc(cc2)N2CCN(CC2)C(C)=O)CO1)Cn1cncc1)Cl)Cl	Ketoconazole is a well documented cause of clinically apparent acute drug induced liver injury.	1	CAS 65277-42-1	0	0	0	0	0	0	0	0	0	0	1	0
Posaconazole	c1c(n2c(n([C@@H](CC)[C@@H](O)C)nc2)=O)ccc(N2CCN(c3ccc(OC[C@@H]4C[C@](OC4)(Cn4cncn4)c4c(cc(cc4)F)F)cc3)CC2)c1	Posaconazole therapy is associated with transient, asymptomatic serum aminotransferase elevations and is a rare cause of clinically apparent acute drug-induced liver injury.	1	CAS 171228-49-2	0	1	0	0	0	0	0	0	0	0	1	0
Terbinafine	CC(C)(C)C#C/C=C/CN(C)Cc1cccc2c1cccc2	Terbinafine has been clearly linked to rare instances of acute liver injury that can be severe and sometimes fatal.	1	CAS 91161-71-6	0	0	0	0	0	0	0	0	0	0	0	0
Voriconazole	c1(c([C@@]([C@H](c2ncncc2F)C)(Cn2cncn2)O)ccc(F)c1)F	Voriconazole therapy is associated with transient, asymptomatic serum aminotransferase elevations and is a rare cause of clinically apparent acute drug induced liver injury.	1	CAS 137234-62-9	0	0	0	0	0	0	0	0	0	0	0	0
Benzbromarone	c1(c2c(oc1CC)cccc2)C(=O)c1cc(c(c(c1)Br)O)Br	Benzbromarone is a nonpurine xanthine oxidase inhibitor used for the treatment of gout, but never approved for use in the United States because of concerns over reports of acute liver injury and deaths with its use.	1	CAS 3562-84-3	0	0	0	0	0	0	0	1	0	0	0	0
Thiabendazole	c1ccc2c(c1)[nH]c(n2)c3cscn3	Thiabendazole therapy has been shown to cause clinically apparent cholestatic liver injury which is rare but can be severe.	1	CAS 148-79-8	0	0	0	0	0	0	0	0	0	0	0	0
Fenofibrate	c1(C(c2ccc(Cl)cc2)=O)ccc(OC(C(OC(C)C)=O)(C)C)cc1	Fenofibrate therapy is associated with mild and transient serum aminotransferase elevations and with rare instances of acute liver injury, which can be severe and prolonged and lead to significant hepatic fibrosis.	1	CAS 49562-28-9	0	0	0	0	0	0	0	1	0	0	0	0
Niacin	c1(cccnc1)C(O)=O	Niacin can cause mild-to-moderate serum aminotransferase elevations and high doses and certain formulations of niacin have been linked to clinically apparent, acute liver injury which can be severe as well as fatal.	1	CAS 59-67-6	0	0	0	0	0	0	0	0	0	0	0	0
Mefloquine	c1cc2c(cc(nc2c(c1)C(F)(F)F)C(F)(F)F)[C@@H]([C@H]3CCCCN3)O.Cl	Mefloquine therapy is associated with a low rate of transient and asymptomatic serum enzyme elevations and is a rare cause of clinically apparent acute liver injury.	1	CAS 53230-10-7	0	0	0	0	0	0	0	0	1	0	0	0
Bleomycin	CC1=C(N=C(N=C1N)[C@H](CC(=O)N)NC[C@@H](C(=O)N)N)C(=O)N[C@@H](C(C2=CN=CN2)O[C@H]3[C@H]([C@H]([C@@H]([C@@H](O3)CO)O)O)O[C@@H]4[C@H]([C@H]([C@@H]([C@H](O4)CO)O)OC(=O)N)O)C(=O)N[C@H](C)[C@H]([C@H](C)C(=O)N[C@@H]([C@@H](C)O)C(=O)NCCC5=NC(=CS5)C6=NC(=CS6)C(=O)NCCC[S+](C)C)O	Therapy with bleomycin in combination with other agents is often associated with mild-to-moderate serum enzyme elevations, but is a rare cause of clinically apparent liver injury.	1	CAS 11056-06-7	0	0	0	0	0	0	0	0	0	0	0	0
Dactinomycin	CC1C(C(=O)NC(C(=O)N2CCCC2C(=O)N(CC(=O)N(C(C(=O)O1)C(C)C)C)C)C(C)C)NC(=O)C3=C4C(=C(C=C3)C)OC5=C(C(=O)C(=C(C5=N4)C(=O)NC6C(OC(=O)C(N(C(=O)CN(C(=O)C7CCCN7C(=O)C(NC6=O)C(C)C)C)C)C(C)C)C)N)C	In high doses, dactinomycin can cause severe liver injury including sinusoidal obstruction syndrome.	1	CAS 50-76-0	0	0	0	0	0	0	0	0	0	0	0	0
Doxorubicin	C[C@H]1[C@H]([C@H](C[C@@H](O1)O[C@H]2C[C@@](Cc3c2c(c4c(c3O)C(=O)c5cccc(c5C4=O)OC)O)(C(=O)CO)O)N)O	Doxorubicin is associated with a high rate of transient serum enzyme during therapy and to rare instances of clinically apparent acute liver injury with jaundice that can be severe and even fatal.	1	CAS 23214-92-8	0	0	0	0	0	0	0	0	0	0	0	0
Plicamycin	CC1C(C(CC(O1)OC2CC(OC(C2O)C)OC3=CC4=CC5=C(C(=O)C(C(C5)C(C(=O)C(C(C)O)O)OC)OC6CC(C(C(O6)C)O)OC7CC(C(C(O7)C)O)OC8CC(C(C(O8)C)O)(C)O)C(=C4C(=C3C)O)O)O)O	Plicamycin causes acute hepatic injury that arises within days of starting therapy, but is usually transient and asymptomatic and rarely leads to jaundice.	1	CAS 18378-89-7	0	0	0	0	0	0	0	0	0	0	0	0
Methotrexate	CN(Cc1cnc2c(n1)c(nc(n2)N)N)c3ccc(cc3)C(=O)N[C@@H](CCC(=O)O)C(=O)O	When given in high, intravenous doses, methotrexate can cause acute elevations in serum enzymes, and long term methotrexate therapy has been associated with frequent but mild elevations in serum liver enzymes and, more importantly, with development of chronic liver injury, progressive fibrosis, cirrhosis and portal hypertension.	1	CAS 142155-43-9	0	0	0	0	0	0	0	0	0	0	0	0
Azathioprine	c1(c2c(nc[nH]2)ncn1)Sc1c(ncn1C)[N+](=O)[O-]	Azathioprine is associated with minor, usually transient and asymptomatic elevations in serum aminotransferase levels during therapy and with rare instances of acute, cholestatic liver injury and, with long term use, noncirrhotic portal hypertension as a result of nodular regenerative hyperplasia or sinusoidal obstruction syndrome	1	CAS 446-86-6	0	0	0	0	0	0	1	0	0	0	0	0
Mercaptopurine	c12c(nc[nH]c1=S)nc[nH]2.O	Mercaptopurine therapy is associated with a high rate of serum aminotransferase elevations which can be accompanied by jaundice. In addition, mercaptopurine has been linked to instances of clinically apparent acute liver injury and long term therapy to nodular regenerative hyperplasia.	1	CAS 50-44-2	0	0	0	0	0	0	0	0	0	0	0	0
Thioguanine	n1c2c(nc[nH]2)c([nH]c1N)=S	Thioguanine therapy is associated with minor, usually transient and asymptomatic elevations in serum aminotransferase levels and has also been linked to rare instances of cholestatic acute liver injury and to chronic liver injury, resulting in portal hypertension due to nodular regenerative hyperplasia.	1	CAS 154-42-7	0	0	0	0	0	0	0	0	0	0	0	0
Floxuridine	[C@@H]1(n2c(=O)[nH]c(=O)c(c2)F)O[C@@H]([C@H](C1)O)CO	Intraarterial floxuridine is associated with a very high rate of serum enzyme and bilirubin elevations during therapy, and with frequent biliary damage that can result in a secondary sclerosing cholangitis, which can be severe and lead to cirrhosis.	1	CAS 50-91-9	0	0	0	0	0	0	0	0	1	0	0	0
Gemcitabine	[C@H]1(n2c(=O)nc(cc2)N)C([C@@H]([C@H](O1)CO)O)(F)F	Gemcitabine is associated with a high rate of serum enzyme elevations during therapy but is a very rare cause of acute, clinically apparent liver injury.	1	CAS 95058-81-4	0	0	0	0	0	0	0	0	1	0	0	0
Tamoxifen	C(=C(/c1ccccc1)CC)(\c1ccc(OCCN(C)C)cc1)c1ccccc1	Long term tamoxifen therapy has been associated with development of fatty liver, steatohepatitis, cirrhosis, and rare instances of clinically apparent acute liver injury.	1	CAS 10540-29-1	0	0	0	0	0	0	0	0	0	0	0	0
Imatinib	C1N(CCN(C1)Cc1ccc(cc1)C(Nc1cc(c(cc1)C)Nc1nccc(n1)c1cccnc1)=O)C	Imatinib therapy is associated with transient elevations in serum aminotransferase levels and rare instances of clinically apparent acute liver injury which can be severe and has led to fatalities.	1	CAS 152459-95-5	0	0	0	0	0	0	0	0	0	0	0	0
Thalidomide	O=C(N1C2CCC(NC2=O)=O)C3=CC=CC=C3C1=O	Both agents are associated with a low rate of serum aminotransferase elevations during therapy and both have been implicated in causing rare instances of clinically apparent liver injury which can be severe.	1	CAS 50-35-1	0	0	0	0	0	0	0	0	0	0	0	0
Lenalidomide	O=C1NC(=O)CCC1N3C(=O)c2cccc(c2C3)N	Both agents are associated with a low rate of serum aminotransferase elevations during therapy and both have been implicated in causing rare instances of clinically apparent liver injury which can be severe.	1	CAS 191732-72-6	0	0	0	0	1	0	0	0	0	0	0	0
Tolcapone	Cc1ccc(cc1)C(=O)c1cc(c(c(c1)O)O)[N+](=O)[O-]	Tolcapone has been associated with serum enzyme elevations during treatment and with several instances of clinically apparent acute liver injury, which can be severe and even fatal.	1	CAS 134308-13-7	0	0	0	0	0	0	0	1	0	0	0	0
Chlorpromazine	CN(C)CCCN1c2ccccc2Sc3c1cc(cc3)Cl	Chlorpromazine can cause mild and transient serum enzyme elevations and is also a well known cause of clinically apparent acute and chronic cholestatic liver injury.	1	CAS 50-53-3	0	0	0	0	0	0	0	0	0	0	0	1
Perphenazine	c1ccc2c(c1)N(c3cc(ccc3S2)Cl)CCCN4CCN(CC4)CCO	Perphenazine can cause mild and transient serum enzyme elevations and is a rare cause of clinically apparent acute and chronic cholestatic liver injury.	1	CAS 58-39-9	0	0	0	0	0	0	0	0	0	0	0	1
Prochlorperazine	CN1CCN(CC1)CCCN2c3ccccc3Sc4c2cc(cc4)Cl	In rare instances, prochlorperazine can cause clinically apparent acute and chronic cholestatic liver injury.	1	CAS 58-38-8	0	0	0	0	0	0	0	0	0	0	0	1
Trifluoperazine	CN1CCN(CC1)CCCN2c3ccccc3Sc4c2cc(cc4)C(F)(F)F	Trifluoperazine is a rare cause of clinically apparent acute cholestatic liver injury.	1	CAS 117-89-5	0	0	0	0	0	0	0	0	1	0	0	1
Leflunomide	O=C(Nc1ccc(cc1)C(F)(F)F)c2c(onc2)C	Leflunomide therapy is associated with frequent elevations in serum aminotransferase levels and with rare instances of clinically apparent acute liver injury which can be severe and even fatal.	1	CAS 75706-12-6	0	0	0	0	0	0	0	0	1	0	0	0
Penicillamine	CC(C)([C@H](C(=O)O)N)S	Penicillamine is capable of causing hypersensitivity reactions some of which are accompanied by liver injury which is typically cholestatic.	1	CAS 52-67-5	0	0	0	0	0	0	1	0	0	0	0	0
Methimazole	c1(=S)n(cc[nH]1)C	Methimazole has been linked to serum aminotransferase elevations during therapy as well as to a clinically apparent, idiosyncratic liver injury that is typically cholestatic and self-limited.	1	CAS 60-56-0	0	0	0	0	0	0	0	0	0	0	0	0
Propylthiouracil	c1(cc(=O)[nH]c(=S)[nH]1)CCC	Propylthiouracil has been linked to serum aminotransferase elevations during therapy as well as to a clinically apparent, idiosyncratic liver injury that can be severe and even fatal.	1	CAS 51-52-5	0	0	0	0	0	0	0	0	0	0	0	0
Ethambutol	CC[C@H](CO)NCCN[C@H](CC)CO	Ethambutol therapy has been associated with minor, transient and asymptomatic elevations in serum aminotransferase levels but is a rare cause of clinically apparent acute liver injury.	1	CAS 74-55-5	0	0	0	0	0	0	0	0	0	0	0	0
Ethionamide	C(=S)(c1cc(ncc1)CC)N	Ethionamide has been linked to transient, asymptomatic elevations in serum aminotransferase levels and in uncommon instances of acute liver injury which can be severe.	1	CAS 536-33-4	0	0	0	0	0	0	0	0	0	0	0	0
Isoniazid	c1(C(=O)NN)ccncc1	Isoniazid therapy is often associated with minor, transient and asymptomatic elevations in serum aminotransferase levels, but more importanly, isoniazid is a well known cause of acute clinically apparent liver injury which can be severe and is sometimes fatal.	1	CAS 54-85-3	0	1	0	0	0	0	0	0	0	0	0	0
Pyrazinamide	c1(cnccn1)C(N)=O	Pyrazinamide is associated with transient and asymptomatic elevations in serum aminotransferase levels and is a well known cause of clinically apparent, acute liver injury that can be severe and even fatal.	1	CAS 98-96-4	0	0	0	0	0	0	0	0	0	0	0	0
Rifampin	c12c3O[C@@](OC=C[C@@H]([C@@H](C)[C@@H](OC(=O)C)[C@@H]([C@H](O)[C@@H]([C@@H](O)[C@H](C=CC=C(C(=O)Nc4c(c(c(O)c3C)c1c(c4\C=N\N1CCN(CC1)C)O)O)C)C)C)C)OC)(C)C2=O	Rifampin is associated with transient and asymptomatic elevations in serum aminotransferase and bilirubin levels and is a well known cause of clinically apparent, acute liver disease that can be severe and even fatal.	1	CAS 13292-46-1	0	1	0	0	0	0	0	0	0	0	0	0
Lansoprazole	c12c(nc([nH]1)[S@@](Cc1c(c(ccn1)OCC(F)(F)F)C)=O)cccc2	Lansoprazole therapy is associated with a low rate of transient and asymptomatic serum aminotransferase elevations and is a reported but very rare cause of clinically apparent liver injury.	1	CAS 103577-45-3	0	0	0	0	0	1	0	0	1	0	0	0
Omeprazole	c12c([nH]c(n1)[S@@](Cc1c(c(c(C)cn1)OC)C)=O)ccc(c2)OC	Omeprazole therapy is associated with a low rate of transient and asymptomatic serum aminotransferase elevations and is a rare cause of clinically apparent liver injury.	1	CAS 73590-58-6	0	0	0	0	0	1	0	0	0	0	0	0
Pantoprazole	[nH]1c2ccc(cc2nc1[S@@](Cc1nccc(c1OC)OC)=O)OC(F)F	Pantoprazole therapy is associated with a low rate of transient and asymptomatic serum aminotransferase elevations and is a rare cause of clinically apparent liver injury.	1	CAS 102625-70-7	0	0	0	0	0	1	0	0	1	0	0	0
Rabeprazole	c12c([n-]c(n1)[S@@](Cc1c(c(ccn1)OCCCOC)C)=O)cccc2.[Na+]	Rabeprazole therapy is associated with a low rate of transient and asymptomatic serum aminotransferase elevations and is a rare cause of clinically apparent liver injury.	1	CAS 117976-89-3	0	0	0	0	0	1	0	0	0	0	0	0
Didanosine	c1[nH]c(=O)c2c(n1)n(cn2)[C@H]3CC[C@H](O3)CO	Didanosine therapy is associated with an appreciable rate of serum enzyme elevations during therapy, and it is a well established cause of clinically apparent acute liver injury as well as mitochondrial injury to many organs which can be associated with severe liver injury, lactic acidosis and hepatic failure.	1	CAS 69655-05-6	0	0	0	0	0	0	0	0	0	0	0	0
Lamivudine	c1cn(c(=O)nc1N)[C@@H]2CS[C@@H](O2)CO	Lamivudine is a very rare cause of clinically apparent drug-induced liver injury but is associated with flares of underlying hepatitis B during therapy or with abrupt withdrawal.	1	CAS 134678-17-4	0	0	0	0	0	0	0	0	0	0	0	0
Stavudine	Cc1cn(c(=O)[nH]c1=O)[C@H]2C=C[C@H](O2)CO	Stavudine is an uncommon but well established cause of clinically apparent acute liver injury.	1	CAS 3056-17-5	0	0	0	0	0	0	0	0	0	0	0	0
Zidovudine	Cc1cn(c(=O)[nH]c1=O)[C@H]2C[C@@H]([C@H](O2)CO)N=[N+]=[N-]	Zidovudine is a rare but well established cause of clinically apparent liver injury.	1	CAS 30516-87-1	0	0	0	0	0	0	0	0	0	0	0	0
Delavirdine	CC(C)Nc1ccnc(c1)N2CCN(CC2)C(=O)c3cc4cc(ccc4[nH]3)NS(=O)(=O)C.CS(=O)(=O)O	Delavirdine is associated with a low rate of transient serum aminotransferase elevations during therapy and is a rare cause of clinically apparent acute liver injury.	1	CAS 136817-59-9	0	0	0	1	0	0	0	0	0	0	0	0
Efavirenz	c1c(Cl)cc2[C@@](OC(Nc2c1)=O)(C#CC1CC1)C(F)(F)F	Efavirenz is associated with a low rate of serum enzyme elevations during therapy and is an uncommon but well established cause of clinically apparent acute liver injury.	1	CAS 154598-52-4	0	0	0	0	0	0	0	0	1	0	0	0
Nevirapine	Cc1ccnc2c1NC(=O)c3cccnc3N2C4CC4	Nevirapine is associated with a high rate of serum aminotransferase elevations during therapy and is a well established cause of acute, clinically apparent liver injury.	1	CAS 129618-40-2	0	0	0	0	0	0	0	0	0	1	0	0
Indinavir	CC(C)(C)NC(=O)[C@@H]1CN(CCN1C[C@H](CC(Cc2ccccc2)C(=O)N[C@H]3c4ccccc4C[C@H]3O)O)Cc5cccnc5.OS(=O)(=O)O	Indinavir can cause transient and usually asymptomatic elevations in serum aminotransferase levels and mild elevations in indirect bilirubin concentration. Indinavir is a rare cause of clinically apparent, acute liver injury.	1	CAS 150378-17-9	0	0	0	0	0	0	0	0	0	0	0	0
Lopinavir	c1(ccccc1)C[C@H](NC(COc1c(cccc1C)C)=O)[C@@H](O)C[C@@H](NC([C@@H](N1CCCNC1=O)C(C)C)=O)Cc1ccccc1	Lopinavir can cause transient and usually asymptomatic elevations in serum aminotransferase levels and rarely clinically apparent, acute liver injury.	1	CAS 192725-17-0	0	0	0	0	0	0	0	0	0	0	0	0
Nelfinavir	C1CC[C@H]2[C@@H](C1)C[C@H]([N@@](C2)C[C@@H](O)[C@@H](NC(c1c(c(ccc1)O)C)=O)CSc1ccccc1)C(NC(C)(C)C)=O	Nelfinavir can cause transient and usually asymptomatic elevations in serum aminotransferase levels and is a rare cause of clinically apparent, acute liver injury.	1	CAS 159989-64-7	0	0	0	0	0	0	1	0	0	0	0	0
Ritonavir	C([C@@H](C[C@@H]([C@H](Cc1ccccc1)NC(OCc1cncs1)=O)O)NC([C@@H](NC(N(Cc1nc(C(C)C)sc1)C)=O)C(C)C)=O)c1ccccc1	Ritonavir can cause transient and usually asymptomatic elevations in serum aminotransferase levels and rarely can lead to clinically apparent acute liver injury	1	CAS 155213-67-5	0	0	0	0	0	0	0	0	0	0	0	0
Saquinavir	C1[N@@]([C@@H](C[C@@H]2CCCC[C@@H]12)C(NC(C)(C)C)=O)C[C@H]([C@H](Cc1ccccc1)NC([C@@H](NC(c1nc2c(cccc2)cc1)=O)CC(N)=O)=O)O	Saquinavir can cause transient and usually asymptomatic elevations in serum aminotransferase levels and rarely can lead to clinically apparent acute liver injury.	1	CAS 127779-20-8	0	0	0	0	0	0	0	0	0	0	0	0
Tipranavir	O1[C@@](CCC)(CCc2ccccc2)CC(=C(C1=O)[C@@H](c1cccc(c1)NS(c1ccc(cn1)C(F)(F)F)(=O)=O)CC)O	Tipranavir can cause transient and usually asymptomatic elevations in serum aminotransferase levels and is a rare cause of clinically apparent, acute liver injury.	1	CAS 174484-41-4	0	0	0	1	0	0	0	0	1	0	0	0
Betamethasone	F[C@]12[C@H]([C@H]3[C@]([C@](C(CO)=O)(O)[C@H](C3)C)(C)C[C@@H]2O)CCC=2[C@@]1(C=CC(C2)=O)C	Corticosteroid therapy is associated with several forms of liver injury, some due to exacerbation of an underlying liver disease and some that appear to be caused directly by corticosteroid therapy.	1	CAS 378-44-9	1	0	0	0	0	0	0	0	1	0	0	0
Cortisone	C1(CC[C@@]2([C@H]3C(C[C@@]4([C@](CC[C@@H]4[C@@H]3CCC2=C1)(C(CO)=O)O)C)=O)C)=O	Corticosteroid therapy is associated with several forms of liver injury, some due to exacerbation of an underlying liver disease and some that appear to be caused directly by corticosteroid therapy.	1	CAS 53-06-5	1	0	0	0	0	0	0	0	0	0	0	0
Dexamethasone	[C@@]12([C@H]([C@H]3[C@](C[C@@H]2O)([C@]([C@@H](C3)C)(C(=O)CO)O)C)CCC2=CC(=O)C=C[C@]12C)F	Corticosteroid therapy is associated with several forms of liver injury, some due to exacerbation of an underlying liver disease and some that appear to be caused directly by corticosteroid therapy.	1	CAS 50-02-2	1	0	0	0	0	0	0	0	1	0	0	0
Hydrocortisone	C1[C@H]2[C@H]3[C@@H]([C@@]4(C(=CC(=O)CC4)CC3)C)[C@@H](O)C[C@@]2([C@](C(CO)=O)(O)C1)C	Corticosteroid therapy is associated with several forms of liver injury, some due to exacerbation of an underlying liver disease and some that appear to be caused directly by corticosteroid therapy.	1	CAS 50-23-7	1	0	0	0	0	0	0	0	0	0	0	0
Methylprednisolone	[C@H]12[C@H]3[C@@]([C@](CC3)(C(=O)CO)O)(C[C@@H]([C@@H]1[C@@]1(C(=CC(=O)C=C1)[C@H](C2)C)C)O)C	Corticosteroid therapy is associated with several forms of liver injury, some due to exacerbation of an underlying liver disease and some that appear to be caused directly by corticosteroid therapy.	1	CAS 83-43-2	1	0	0	0	0	0	0	0	0	0	0	0
Prednisolone	[C@H]12[C@H]3[C@@H]([C@@]4(C(=CC(=O)C=C4)CC3)C)[C@H](C[C@@]1([C@](CC2)(C(=O)CO)O)C)O	Corticosteroid therapy is associated with several forms of liver injury, some due to exacerbation of an underlying liver disease and some that appear to be caused directly by corticosteroid therapy.	1	CAS 50-24-8	1	0	0	0	0	0	0	0	0	0	0	0
Prednisone	C1[C@H]2[C@H]3[C@@H]([C@@]4(C(=CC(=O)C=C4)CC3)C)C(=O)C[C@@]2([C@](C(CO)=O)(O)C1)C	Corticosteroid therapy is associated with several forms of liver injury, some due to exacerbation of an underlying liver disease and some that appear to be caused directly by corticosteroid therapy.	1	CAS 53-03-2	1	0	0	0	0	0	0	0	0	0	0	0
Triamcinolone	F[C@]12[C@H]([C@H]3[C@]([C@](C(CO)=O)(O)[C@@H](C3)O)(C)C[C@@H]2O)CCC=2[C@@]1(C=CC(C2)=O)C	Corticosteroid therapy is associated with several forms of liver injury, some due to exacerbation of an underlying liver disease and some that appear to be caused directly by corticosteroid therapy.	1	CAS 124-94-7	1	0	0	0	0	0	0	0	1	0	0	0
Imipenem	O.N12[C@@H]([C@H]([C@H](C)O)C2=O)CC(=C1C(O)=O)SCCNC=N	Parenterally administered imipenem/cilastatin has been associated with transient, mild serum aminotransferase elevations, but it is a rare cause of clinically apparent liver disease with jaundice.	1	CAS 74431-23-5	0	0	0	0	0	0	1	0	0	0	0	0
Meropenem	C[C@@H]1[C@@H]2[C@H](C(=O)N2C(=C1S[C@H]3C[C@H](NC3)C(=O)N(C)C)C(=O)O)[C@@H](C)O.O.O.O	Meropenem is a common cause of mild transient aminotransferase elevations and can rarely result in clinically apparent, cholestatic liver injury.	1	CAS 119478-56-7	0	0	0	0	0	0	1	0	0	0	0	0
Chlorzoxazone	c1cc2c(cc1Cl)nc(o2)O	Chlorzoxazone has been linked to rare instances of acute liver injury, a few of which have been fatal.	1	CAS 95-25-0	0	0	0	0	0	0	0	0	0	0	0	0
Ciprofloxacin	N1CCN(CC1)c1c(F)cc2c(n(cc(c2=O)C(O)=O)C2CC2)c1.Cl.O	Ciprofloxacin has been linked to rare but convincing instances of liver injury that can be severe and even fatal.	1	CAS 85721-33-1	0	0	0	0	0	0	0	0	0	1	0	0
Cocaine	CN1[C@H]2CC[C@@H]1[C@@H](C(OC)=O)[C@@H](OC(C3=CC=CC=C3)=O)C2	High doses of cocaine are also associated with toxic reactions including acute liver injury which can be severe and even fatal.	1	CAS 50-36-2	0	0	0	0	0	0	0	0	0	0	0	0
Dantrolene	c1(c2ccc([N+](=O)[O-])cc2)oc(\C=N\N2CC(=O)NC2=O)cc1	Dantrolene can cause acute liver injury which can be severe and even fatal.	1	CAS 7261-97-4	0	1	0	0	0	0	0	0	0	0	0	0
Diclofenac	c1cccc(c1CC(=O)O)Nc1c(cccc1Cl)Cl	Therapy with diclofenac in full doses is frequently associated with mild serum aminotransferase elevations and in rare instances can lead to serious clinically apparent, acute or chronic liver disease.	1	CAS 15307-86-5	0	0	1	0	0	0	0	0	0	0	0	0
Disulfiram	N(C(=S)SSC(=S)N(CC)CC)(CC)CC	Disulfiram has been associated a low rate of with serum aminotransferase elevations during chronic therapy and has been linked to clinical apparent acute liver injury which can be severe and result in fatality.	1	CAS 97-77-8	0	0	0	0	0	0	1	0	0	0	0	0
Erythromycin	CC[C@@H]1[C@@]([C@@H]([C@H](C(=O)[C@@H](C[C@@]([C@@H]([C@H]([C@@H]([C@H](C(=O)O1)C)O[C@@H]2C[C@@]([C@H]([C@@H](O2)C)O)(C)OC)C)O[C@H]3[C@@H]([C@H](C[C@H](O3)C)N(C)C)O)(C)O)C)C)O)(C)O	Erythromycin has been linked to rare instances of acute liver injury that are usually self-limited but can result in severe injury and death.	1	CAS 114-07-8	0	0	0	0	0	0	0	0	0	0	0	0
Etoposide	CC1OCC2C(O1)C(C(C(O2)OC3C4COC(=O)C4C(C5=CC6=C(C=C35)OCO6)C7=CC(=C(C(=C7)OC)O)OC)O)O	Both etoposide and teniposide are associated with an appreciable rate of serum enzyme elevations during therapy, and high doses have been implicated in causing clinically apparent acute liver injury including sinusoidal obstruction syndrome.	1	CAS 33419-42-0	0	0	0	0	0	0	0	0	0	0	0	0
Teniposide	COC1=CC(=CC(=C1O)OC)C2C3C(COC3=O)C(C4=CC5=C(C=C24)OCO5)OC6C(C(C7C(O6)COC(O7)C8=CC=CS8)O)O	Both etoposide and teniposide are associated with an appreciable rate of serum enzyme elevations during therapy, and high doses have been implicated in causing clinically apparent acute liver injury including sinusoidal obstruction syndrome.	1	CAS 29767-20-2	0	0	0	0	0	0	0	0	0	0	0	0
Usnic acid	C12(c3c(OC1=CC(=O)C(C2=O)C(=O)C)c(c(c(c3O)C)O)C(=O)C)C	Taken orally, usnic acid can be toxic and has been linked to instances of clinically apparent, acute liver injury.	1	CAS 69-72-7	0	0	0	0	0	0	0	0	0	0	0	0
Irinotecan	CCC1=C2C=C(C=CC2=NC3=C1CN4C3=CC5=C(C4=O)COC(=O)[C@@]5(CC)O)OC(=O)N6CCC(CC6)N7CCCCC7	Both irinotecan and topotecan are associated with an appreciable rate of serum enzyme elevations during therapy and irinotecan has been implicated in causing steatohepatitis when given as cyclic anticancer therapy.	1	CAS 100286-90-6	0	0	0	0	0	0	0	0	0	0	0	0
Telithromycin	C1(=O)O[C@@H]([C@@]2([C@@H]([C@H](C(=O)[C@@H](C[C@]([C@H]([C@H](C(=O)[C@H]1C)C)O[C@@H]1O[C@@H](C[C@@H]([C@H]1O)N(C)C)C)(OC)C)C)C)N(C(=O)O2)CCCCn1cc(nc1)c1cnccc1)C)CC	Telithromycin was approved for use in the United States in 2004 and subsequently linked to several cases of severe drug-induced liver injury.	1	CAS 191114-48-4	0	0	0	0	0	0	0	0	0	0	0	0
Minocycline	CN(C)c1ccc(c2c1C[C@H]3C[C@H]4[C@@H](C(=C(C(=O)[C@]4(C(=C3C2=O)O)O)C(=O)N)O)N(C)C)O.Cl	Minocycline can cause both an acute hepatitis like syndrome occurring within 1 to 3 months of starting therapy or a more insidious chronic hepatitis with autoimmune features typically after long-term treatment.	1	CAS 10118-90-8	0	0	0	0	0	0	0	0	0	0	1	0
Tizanidine	c12c(NC=3NCCN3)c(ccc1nsn2)Cl	Tizanidine is a commonly used muscle relaxant that has been linked to rare instances of acute liver injury, a few of which have been fatal.	1	CAS 51322-75-9	0	0	0	0	0	0	0	0	0	0	0	0
Nitrofurantoin	N1(CC(=O)NC1=O)\N=C\c1oc([N+](=O)[O-])cc1	Nitrofurantoin is one of the most common causes of drug induced liver disease and can cause either an acute or a chronic hepatitis-like syndrome that can be severe and lead to liver failure or cirrhosis.	1	CAS 67-20-9	0	1	0	0	0	0	0	0	0	0	0	0
Sulindac	CC\1=C(c2cc(ccc2/C1=C\c3ccc(cc3)S(=O)C)F)CC(=O)O	Sulidac is a rare but well established cause of idiosyncratic, clinically apparent drug-induced liver disease.	1	CAS 38194-50-2	0	0	0	0	0	1	0	0	0	0	0	0
Piroxicam	c12c(S(N(C)C(=C1O)C(Nc1ccccn1)=O)(=O)=O)cccc2	Piroxicam can cause mild serum aminotransferase elevations and in rare instances leads to clinically apparent acute liver injury that can be severe and even fatal.	1	CAS 36322-90-4	0	0	0	1	0	0	0	0	0	0	0	0
Orlistat	C(=O)([C@@H](NC=O)CC(C)C)O[C@@H](CCCCCCCCCCC)C[C@@H]1OC(=O)[C@H]1CCCCCC	Orlistat has been linked to rare instances of acute liver injury, some of which have been severe.	1	CAS 96829-58-2	0	0	0	0	0	0	0	0	0	0	0	0
Vitamin A	C=1(C(CCCC1C)(C)C)\C=C\C(=C\C=C\C(=C\CO)C)C	Higher doses of vitamin A can be toxic, leading to a constellation of signs and symptoms as well as liver injury, jaundice, enlargement of the liver and spleen, portal hypertension and cirrhosis.	1	CAS 11103-57-4	0	0	0	0	0	0	0	0	0	0	0	0
Sulfadiazine	c1(S(Nc2ncccn2)(=O)=O)ccc(N)cc1	Sulfadiazine, like other sulfonamides, is a well-known cause of clinically apparent, idiosyncratic liver injury.	1	CAS 68-35-9	0	0	0	1	1	0	0	0	0	0	0	0
Sulfasalazine	c1(S(Nc2ccccn2)(=O)=O)ccc(\N=N\c2cc(c(O)cc2)C(O)=O)cc1	Sulfasalazine is a rare, but well-known cause of idiosyncratic liver injury.	1	CAS 599-79-1	0	0	0	1	0	0	0	0	0	0	1	0
Alclofenac	Clc1cc(ccc1OC\C=C)CC(=O)O	Withdrawn due to toxicity (rash/hepatitis)	1	CAS 22131-79-9	0	0	1	0	0	0	0	0	0	0	0	0
Alpidem	Clc3ccc(c1nc2ccc(Cl)cn2c1CC(=O)N(CCC)CCC)cc3	Withdrawn due to toxicity (hepatitis)	1	CAS 82626-01-5	0	0	0	0	0	0	0	0	0	0	0	0
Benoxaprofen	O=C(O)C(c1cc2nc(oc2cc1)c3ccc(Cl)cc3)C	Withdrawn due to toxicity (rash/hepatitis)	1	CAS 51234-28-7	0	0	1	0	0	0	0	0	0	0	0	0
Bromfenac	O=C(c1ccc(Br)cc1)c2cccc(c2N)CC(=O)O	Withdrawn due to toxicity (hepatitis)	1	CAS 91714-94-2	0	0	1	0	1	0	0	1	0	0	0	0
Ibufenac	CC(C)CC1=CC=C(C=C1)CC(=O)O	Withdrawn due to toxicity (hepatitis)	1	CAS 1553-60-2	0	0	1	0	0	0	0	0	0	0	0	0
iproniazid	O=C(NNC(C)C)c1ccncc1	Withdrawn due to toxicity (hepatitis)	1	CAS 54-92-2	0	1	0	0	0	0	0	0	0	0	0	0
Nomifensine	NC1=C(CN(C)CC2C3=CC=CC=C3)C2=CC=C1	Withdrawn due to toxicity (hepatitis)	1	CAS 24526-64-5	0	0	0	0	1	0	0	0	0	0	0	0
Sudoxicam	CN1C(=C(C2=CC=CC=C2S1(=O)=O)O)C(=O)NC3=NC=CS3	Withdrawn due to toxicity (hepatitis)	1	CAS 251-808-7	0	0	0	1	0	0	0	0	0	0	0	0
Tienilic acid	C1=CSC(=C1)C(=O)C2=C(C(=C(C=C2)OCC(=O)O)Cl)Cl	Withdrawn due to toxicity (hepatitis)	1	CAS 40180-04-9	0	0	0	0	0	0	0	1	0	0	0	0
Tolrestat	CN(CC(=O)O)C(=S)C1=CC=CC2=C1C=CC(=C2C(F)(F)F)OC	Withdrawn due to toxicity (hepatitis)	1	CAS 4434-05-3	0	0	0	0	0	0	0	0	1	0	0	0
Zomepirac	CC1=C(N(C(=C1)CC(=O)O)C)C(=O)C2=CC=C(C=C2)Cl	Withdrawn due to toxicity (rash/hepatitis)	1	CAS 33369-31-2	0	0	1	0	0	0	0	1	0	0	0	0
amineptine	C1CC2=CC=CC=C2C(C3=CC=CC=C31)NCCCCCCC(=O)O	Withdrawn due to toxicity (hepatitis)	1	CAS 57574-09-1	0	0	0	0	0	0	0	0	0	0	0	0
clometacin	CC1=C(C2=C(N1CC(=O)O)C=C(C=C2)OC)C(=O)C3=CC=C(C=C3)Cl	Withdrawn due to toxicity (hepatitis)	1	CAS 25803-14-9	0	0	1	0	0	0	0	1	0	0	0	0
fenclofenac	C1=CC=C(C(=C1)CC(=O)O)OC2=C(C=C(C=C2)Cl)Cl	Withdrawn due to toxicity (hepatitis)	1	CAS 34645-84-6	0	0	1	0	0	0	0	0	0	0	0	0
fenclozic acid	C1=CC(=CC=C1C2=NC(=CS2)CC(=O)O)Cl	Withdrawn due to toxicity (hepatitis)	1	CAS 17969-20-9	0	0	1	0	0	0	0	0	0	0	0	0
lumiracoxib	CC1=CC(=C(C=C1)NC2=C(C=CC=C2Cl)F)CC(=O)O	Withdrawn due to toxicity (hepatitis)	1	CAS 220991-20-8	0	0	1	0	0	0	0	0	0	0	0	0
pirprofen	CC(C1=CC(=C(C=C1)N2CC=CC2)Cl)C(=O)O	Withdrawn due to toxicity (hepatitis)	1	CAS 31793-07-4	0	0	1	0	0	0	0	0	0	0	0	0
ebrotidine	C1=CC(=CC=C1S(=O)(=O)NC=NCCSCC2=CSC(=N2)N=C(N)N)Br	Withdrawn due to toxicity (hepatitis)	1	CAS 100981-43-9	0	0	0	1	0	0	1	0	0	0	0	0
niperotidine	CN(C)CC1=CC=C(O1)CSCCNC(=C[N+](=O)[O-])NCC2=CC3=C(C=C2)OCO3	Withdrawn due to toxicity (hepatitis)	1	CAS 84845-75-0	0	0	0	0	0	0	1	0	0	0	0	0
pipamazine	C1CN(CCC1C(=O)N)CCCN2C3=CC=CC=C3SC4=C2C=C(C=C4)Cl	Withdrawn due to toxicity (hepatitis)	1	CAS 84-04-8	0	0	0	0	0	0	0	0	0	0	0	1
ximelagatran	CCOC(=O)CN[C@H](C1CCCCC1)C(=O)N2CC[C@H]2C(=O)NCC3=CC=C(C=C3)/C(=N/O)/N	Withdrawn due to toxicity (hepatitis)	1	CAS 192939-46-1	0	0	0	0	0	0	0	0	0	0	0	0
benziodarone	CCC1=C(C2=CC=CC=C2O1)C(=O)C3=CC(=C(C(=C3)I)O)I	Withdrawn due to toxicity (hepatitis)	1	CAS 68-90-6	0	0	0	0	0	0	0	1	0	0	0	0
oxyphenisatin	C1=CC=C2C(=C1)C(C(=O)N2)(C3=CC=C(C=C3)O)C4=CC=C(C=C4)O	Withdrawn due to toxicity (hepatitis)	1	CAS 125-13-3	0	0	0	0	0	0	0	0	0	0	0	0
pemoline	C1=CC=C(C=C1)C2C(=O)N=C(O2)N	Withdrawn due to toxicity (hepatitis)	1	CAS 2152-34-3	0	0	0	0	0	0	0	0	0	0	0	0
Trovafloxacin	C1[C@@H]2[C@@H](C2N)CN1C3=C(C=C4C(=O)C(=CN(C4=N3)C5=C(C=C(C=C5)F)F)C(=O)O)F	Withdrawn due to toxicity (hepatitis)	1	CAS 147059-72-1	0	0	0	0	0	0	0	0	0	1	0	0
Deferasirox	C1=C/C(=C/2\N/C(=C\3/C=CC=CC3=O)/N(N2)C4=CC=C(C=C4)C(=O)O)/C(=O)C=C1	Blackbox warning for heptatotoxicity	1	CAS 201530-41-8	0	1	0	0	0	0	0	0	0	0	0	0
Eltrombopag	CC1=C(C=C(C=C1)N2C(=O)C(=C(N2)C)N/N=C/3\C=CC=C(C3=O)C4=CC(=CC=C4)C(=O)O)C	Blackbox warning for heptatotoxicity	1	CAS 443130-00-5	0	1	0	0	0	0	0	0	0	0	0	0
Pazopanib	CC1=C(C=C(C=C1)NC2=NC=CC(=N2)N(C)C3=CC4=NN(C(=C4C=C3)C)C)S(=O)(=O)N	Blackbox warning for heptatotoxicity	1	CAS 444731-52-6	0	0	0	0	0	0	0	0	0	0	0	0
